# Supplementary material for: mRNA and Protein Expression in Human Fetal Membrane Cells: Potential Biomarkers for Preterm Prelabor Rupture of the Fetal Membranes?
Source: Int J Mol Sci. 2023 Oct 31;24(21):15826. doi: 10.3390/ijms242115826 (PMC10650701; doi:10.3390/ijms242115826)
Supplement: Supplementary file 1 [file ijms-24-15826-s001.zip]

Archive with 5 entries (4 files):
- __MACOSX/Supplementary tables/
- __MACOSX/Supplementary tables/._Supplementary Table S1.xlsx
- __MACOSX/Supplementary tables/._Supplementary Table S2.xlsx
- Supplementary tables/Supplementary Table S1.xlsx
- Supplementary tables/Supplementary Table S2.xlsx
