# Supplementary material for: mRNA and Protein Expression in Human Fetal Membrane Cells: Potential Biomarkers for Preterm Prelabor Rupture of the Fetal Membranes?
Source: Int J Mol Sci. 2023 Oct 31;24(21):15826. doi: 10.3390/ijms242115826 (PMC10650701; doi:10.3390/ijms242115826)
Supplement: Supplementary file 1 [file ijms-24-15826-s001.zip › Supplementary tables/Supplementary Table S1.xlsx]

## Sheet: Overview of upregulated markers
	Amnion markers	Log2 fold change		Chorion markers	Log2 fold change
	IGF2	19.4705		IGF2	15.6259
	MUC16/CA-125	13.4421		THY1/CD90	14.0688		Code
	KRT5/CK5	11.6926		DCN	12.8043		Common in both Amnion and Chorion	xx
	TSPAN1	11.635		DIO2	11.9493		Cell surface marker
	IGFBP3	11.3469		IGFBP3	11.829		Cytoplasmic marker
	SERPINB10	11.3159		IGFBP2	11.6142
	UPK1B	11.2787		SPARCL1	11.1234
	CADPS2	11.2385		NNMT	10.943
	LAMC2	11.1718		LPHN3/ADGRL3	10.9382
	AHNAK2	11.06		CRYAB	10.8649
	EMP1	11.0187		PEG3	10.2634
	FN1	10.8042		FLT1/VEGFR1	10.1574
	FBN1	10.6945		GPX8	9.90866
	MET	10.6592		FBN1	9.82739
	PVRL4/Nectin4	10.5813		NPR3/NPRC	9.80858
	A2ML1	10.4185		AOC1	9.79635
	DSP	10.2635		ITGB8	9.65012
	THSD4	10.1623		RXFP1	9.52972
	CRYAB	10.1597		SPOCK1	9.5196
	KRT17/CK17	10.0906		CYP11A1	9.48987
	KRT18/CK18	10.09		COL4A2	9.42377
	PDLIM4	10.0882		KRT18/CK18	9.4108
	COL17A1	10.049		CNR1	9.39036
	PRTG	9.80969		SEMA3A	9.38343
	DKK3	9.8003		SERPINE1	9.37988
	PLS3	9.7741		IL1R1	9.3607
	COL1A2	9.67879		FBLN1	9.3031
	GPX8	9.58492		COL1A2	9.29572
	DPYSL3	9.53715		UCHL1	9.25047
	TPPP3	9.53616		RAI2	9.24456
	SHROOM3	9.44555		TGM2	9.2418
				PRLR	9.18432
				FSTL3	9.10492
				SERPINB10	9.09163
				BCAR1	9.0538
				THSD4	9.0091
				PRTG	8.95802
				FERMT2	8.94575
				PKP2	8.8545
				P4HA2	8.83204
				TEAD1	8.82638
				AQPEP	8.77963

## Sheet: Amnion markers review
Gene marker	Name	Log2 fold change	Subcellular localisation (evaluated using uniprot.org and proteinatlas.org)	RNA expression in placenta (evaluated using proteinatlas.org)	Protein expression in placenta (evaluated using proteinatlas.org)	Function (as decribed by uniprot.org)
IGF2	Insulin-like growth factor II	Amnion 19,4705	Vesicles and secreted into the extracellular region.
			https://www.uniprot.org/uniprotkb/P01344/entry
MUC16/CA-125	Mucin-16	Amnion 13,4421	Cell membrane; single-pass type I membrane protein. May be secreted into the extracellular region.	Cytotrophoblasts: 2.1 nTPM Syncytiotrophoblast: 3.3 nTPM Extravillous trophoblasts: 0.4 nTPM	Trophoblastic cells: Not detected Decidual cells: Not detected.	Thought to provide a protective, lubricating barrier against particles and infectious agents at mucosal surfaces. Antigen that is the basis for a widely used serum assay for the monitoring of patients with ovarian epithelial cancer. Due to lack of sensitivity for stage I disease and lack of specificity, it is of little value in the detection of early ovarian cancer. Due to its similarly elevated …
			https://www.uniprot.org/uniprotkb/Q8WXI7/entry	https://www.proteinatlas.org/ENSG00000181143-MUC16/single+cell+type/placenta	https://www.proteinatlas.org/ENSG00000181143-MUC16/tissue/placenta
KRT5/CK5	Keratin, type II cytoskeletal 5	Amnion 11,6926	Cytoplasm/cytosol, intermediate filaments, nucleus and the extracellular region (GO annotation).	Cytotrophoblasts: 0.0 nTPM Syncytiotrophoblast: 0.0 nTPM Extravillous trophoblasts: 0.0 nTPM	Trophoblastic cells: Not detected Decidual cells: Not detected.	Required for the formation of keratin intermediate filaments in the basal epidermis and maintenance of the skin barrier in response to mechanical stress. Regulates the recruitment of Langerhans cells to the epidermis, potentially by modulation of the abundance of macrophage chemotactic cytokines, macrophage inflammatory cytokines and CTNND1 localization in keratinocytes.
			https://www.uniprot.org/uniprotkb/P13647/entry	https://www.proteinatlas.org/ENSG00000186081-KRT5/single+cell+type/placenta	https://www.proteinatlas.org/ENSG00000186081-KRT5/tissue/placenta
TSPAN1	Tetraspanin-1	Amnion 11,635	Lysosome membrane, nucleoplasm and vesicles.
			https://www.uniprot.org/uniprotkb/O60635/entry
IGFBP3	Insulin-like growth factor-binding protein 3	Amnion 11,3469	Vesicles and secreted into the extracellular region. Nucleoplasm.
			https://www.uniprot.org/uniprotkb/P17936/entry
SERPINB10	Serpin B10	Amnion 11,3159	Mosty found in the nucleus, but also found in cytoplasm/cytosol.	Cytotrophoblasts: 0.0 nTPM Syncytiotrophoblast: 0.3 nTPM Extravillous trophoblasts: 0.0 nTPM	Trophoblastic cells: Not detected-high. Decidual cells: Not detected-medium.	Protease inhibitor that may play a role in the regulation of protease activities during hematopoiesis and apoptosis induced by TNF. May regulate protease activities in the cytoplasm and in the nucleus.
			https://www.uniprot.org/uniprotkb/P48595/entry	https://www.proteinatlas.org/ENSG00000242550-SERPINB10/single+cell+type/placenta	https://www.proteinatlas.org/ENSG00000242550-SERPINB10/tissue/placenta
UPK1B	Uroplakin-1b	Amnion 11,2787	Cell membrane; multi-pass membrane protein.	Cytotrophoblasts: 3.5 nTPM Syncytiotrophoblast: 1.5 nTPM Extravillous trophoblasts: 11.1 nTPM	Trophoblastic cells: Low-medium. Decidual cells: Not assessed.	Component of the asymmetric unit membrane (AUM); a highly specialized biomembrane elaborated by terminally differentiated urothelial cells. May play an important role in normal bladder epithelial physiology, possibly in regulating membrane permeability of superficial umbrella cells or in stabilizing the apical membrane through AUM/cytoskeletal interactions.
			https://www.uniprot.org/uniprotkb/O75841/entry	https://www.proteinatlas.org/ENSG00000114638-UPK1B/single+cell+type/placenta	https://www.proteinatlas.org/ENSG00000114638-UPK1B/tissue/placenta
CADPS2	Calcium-dependent secretion activator 2	Amnion 11,2385	Cytoplasmic vesicle membrane, cell junctions (synapse) and nucleoplasm.
			https://www.uniprot.org/uniprotkb/Q86UW7/entry
LAMC2	Laminin subunit gamma-2	Amnion 11,1718	Secreted to the extracellular region. Basement membrane of the extracellular region.
			https://www.uniprot.org/uniprotkb/Q13753/entry
AHNAK2	Protein AHNAK2	Amnion 11,06	Cytoplasm/cytosol, nucleus and maybe plasma membrane.	Cytotrophoblasts: 0.2 nTPM Syncytiotrophoblast: 0.1 nTPM Extravillous trophoblasts: 0.5 nTPM	Trophoblastic cells: Not detected-low. Decidual cells: Not detected-high.	Regulation of RNA splicing.
			https://www.uniprot.org/uniprotkb/Q8IVF2/entry	https://www.proteinatlas.org/ENSG00000185567-AHNAK2/single+cell+type/placenta	https://www.proteinatlas.org/ENSG00000185567-AHNAK2/tissue/placenta
EMP1	Epithelial membrane protein 1	Amnion 11,0187	Cell membrane; multi-pass membrane protein.	Cytotrophoblasts: 1.2 nTPM Syncytiotrophoblast: 1.1 nTPM Extravillous trophoblasts: 1.8 nTPM	Trophoblastic cells: Not assessed. Decidual cells: Not assessed.	Not available.
			https://www.uniprot.org/uniprotkb/P54849/entry	https://www.proteinatlas.org/ENSG00000134531-EMP1/single+cell+type/placenta	https://www.proteinatlas.org/ENSG00000134531-EMP1/tissue/placenta
FN1	Fibronectin	Amnion 10,8042	Secreted into the extracellular region.
			https://www.uniprot.org/uniprotkb/P02751/entry
FBN1	Fibrillin-1	Amnion 10,6945	Secreted into the extracellular region.
			https://www.uniprot.org/uniprotkb/P35555/entry
MET	Hepatocyte growth factor receptor	Amnion 10,6592	Cell membrane; single-pass type I membrane protein. Isoform 3 is secreted into the extracellular region.	Cytotrophoblasts: 76.0 nTPM Syncytiotrophoblast: 21.8 nTPM Extravillous trophoblasts: 7.5 nTPM	Trophoblastic cells: Medium. Decidual cells: Medium.	Receptor tyrosine kinase that transduces signals from the extracellular matrix into the cytoplasm by binding to hepatocyte growth factor/HGF ligand. Regulates many physiological processes including proliferation, scattering, morphogenesis and survival. During embryonic development, MET signaling plays a role in gastrulation, development and migration of muscles and neuronal precursors, angiogenes…
			https://www.uniprot.org/uniprotkb/P08581/entry	https://www.proteinatlas.org/ENSG00000105976-MET/single+cell+type/placenta	https://www.proteinatlas.org/ENSG00000105976-MET/tissue/placenta
PVRL4/Nectin4	Nectin-4	Amnion 10,5813	Cell membrane; single-pass type I membrane protein, cell junctions and secreted into the extracellular region.	Cytotrophoblasts: 39.4 nTPM Syncytiotrophoblast: 384.2 nTPM Extravillous trophoblasts: 67.1 nTPM	Trophoblastic cells: High. Decidual cells: Medium.	Seems to be involved in cell adhesion through trans-homophilic and -heterophilic interactions, the latter including specifically interactions with NECTIN1. Does not act as receptor for alpha-herpesvirus entry into cells. (Microbial infection) Acts as a receptor for measles virus.
			https://www.uniprot.org/uniprotkb/Q96NY8/entry	https://www.proteinatlas.org/ENSG00000143217-NECTIN4/single+cell+type/placenta	https://www.proteinatlas.org/ENSG00000143217-NECTIN4/tissue/placenta
A2ML1	Alpha-2-macroglobulin-like protein 1	Amnion 10,4185	Secreted into the extracellular region.
			https://www.uniprot.org/uniprotkb/A8K2U0/entry
DSP	Desmoplakin	Amnion 10,2635	Cell membrane - mostly cell junctions (desmosomes). Cytoskeleton (cytoplasm).	Cytotrophoblasts: 273.0 nTPM Syncytiotrophoblast: 285.7 nTPM Extravillous trophoblasts: 273.1 nTPM	Trophoblastic cells: Not detected-low Decidual cells: Not detected-low.	Major high molecular weight protein of desmosomes. Involved in the organization of the desmosomal cadherin-plakoglobin complexes into discrete plasma membrane domains and in the anchoring of intermediate filaments to the desmosomes.
			https://www.uniprot.org/uniprotkb/P15924/entry	https://www.proteinatlas.org/ENSG00000096696-DSP/single+cell+type/placenta	https://www.proteinatlas.org/ENSG00000096696-DSP/tissue/placenta
THSD4	Thrombospondin type-1 domain-containing protein 4	Amnion 10,1623	Secreted into the extracellular region.
			https://www.uniprot.org/uniprotkb/Q6ZMP0/entry
CRYAB	Alpha-crystallin B chain	Amnion 10,1597	Cytoplasm/cytosol, nucleus, lysosome and secreted into the extracellular region.	Cytotrophoblasts: 3.9 nTPM Syncytiotrophoblast: 33.4 nTPM Extravillous trophoblasts: 7.4 nTPM	Trophoblastic cells: Medium-high. Decidual cells: Medium-high.	May contribute to the transparency and refractive index of the lens. Has chaperone-like activity, preventing aggregation of various proteins under a wide range of stress conditions. In lens epithelial cells, stabilizes the ATP6V1A protein, preventing its degradation by the proteasome.
			https://www.uniprot.org/uniprotkb/P02511/entry	https://www.proteinatlas.org/ENSG00000109846-CRYAB/single+cell+type/placenta	https://www.proteinatlas.org/ENSG00000109846-CRYAB/tissue/placenta
KRT17/CK17	Keratin, type I cytoskeletal 17	Amnion 10,0906	Cytoplasm/cytosol and intermediate filaments of the cytoskeleton.	Cytotrophoblasts: 21.5 nTPM Syncytiotrophoblast: 5.7 nTPM Extravillous trophoblasts: 148.5 nTPM	Trophoblastic cells: Not detected-medium. Decidual cells: Not detected-low.	Type I keratin involved in the formation and maintenance of various skin appendages, specifically in determining shape and orientation of hair. Required for the correct growth of hair follicles, in particular for the persistence of the anagen (growth) state. Modulates the function of TNF-alpha in the specific context of hair cycling. Regulates protein synthesis and epithelial cell growth through …
			https://www.uniprot.org/uniprotkb/Q04695/entry	https://www.proteinatlas.org/ENSG00000128422-KRT17/single+cell+type/placenta	https://www.proteinatlas.org/ENSG00000128422-KRT17/tissue/placenta
KRT18/CK18	Keratin, type I cytoskeletal 18	Amnion 10,09	Cytoplasm (perinuclear region), nucleus and cytosol.	Cytotrophoblasts: 3698.8 nTPM Syncytiotrophoblast: 7643.5 nTPM Extravillous trophoblasts: 5496.7 nTPM	Trophoblastic cells: High. Decidual cells: Not detected-medium.	Involved in the uptake of thrombin-antithrombin complexes by hepatic cells. When phosphorylated, plays a role in filament reorganization. Involved in the delivery of mutated CFTR to the plasma membrane. Together with KRT8, is involved in interleukin-6 (IL-6)-mediated barrier protection.
			https://www.uniprot.org/uniprotkb/P05783/entry	https://www.proteinatlas.org/ENSG00000111057-KRT18/single+cell+type/placenta	https://www.proteinatlas.org/ENSG00000111057-KRT18/tissue/placenta
PDLIM4/RIL	PDZ and LIM domain protein 4	Amnion 10,0882	Cytoplasm/cytosol, cytoskeleton (actin filaments), nucleus, endosomes and cell junctions (synapse).	Cytotrophoblasts: 5.1 nTPM Syncytiotrophoblast: 22.8 nTPM Extravillous trophoblasts: 14.4 nTPM	Trophoblastic cells: Not detected. Decidual cells: Not assessed.	Isoform 1: Suppresses SRC activation by recognizing and binding to active SRC and facilitating PTPN13-mediated dephosphorylation of SRC 'Tyr-419' leading to its inactivation. Inactivated SRC dissociates from this protein allowing the initiation of a new SRC inactivation cycle. Involved in reorganization of the actin cytoskeleton. In nonmuscle cells, binds to ACTN1 (alpha-actinin-1), increases the…
			https://www.uniprot.org/uniprotkb/P50479/entry	https://www.proteinatlas.org/ENSG00000131435-PDLIM4/single+cell+type/placenta	https://www.proteinatlas.org/ENSG00000131435-PDLIM4/tissue/placenta
COL17A1	Collagen alpha-1(XVII) chain	Amnion 10,049	Cell junctions (hemidesmosomes) and cell membrane; single-pass type II membrane protein - probably mostly localised along the plasma membrane of the hemidesmosomes. Secreted to the extracellular region. Basement membrane of the extracellular region.	Cytotrophoblasts: 10.2 nTPM Syncytiotrophoblast: 5.6 nTPM Extravillous trophoblasts: 18.9 nTPM	Trophoblastic cells: Not detected. Decidual cells: Not detected.	May play a role in the integrity of hemidesmosome and the attachment of basal keratinocytes to the underlying basement membrane. The 120 kDa linear IgA disease antigen is an anchoring filament component involved in dermal-epidermal cohesion. Is the target of linear IgA bullous dermatosis autoantibodies. Both the 120 kDa linear IgA disease antigen and the 97 kDa linear IgA disease antigen of COL17…
			https://www.uniprot.org/uniprotkb/Q9UMD9/entry	https://www.proteinatlas.org/ENSG00000065618-COL17A1/single+cell+type/placenta	https://www.proteinatlas.org/ENSG00000065618-COL17A1/tissue/placenta
PRTG	Protogenin	Amnion 9,80969	Cell membrane; single-pass membrane protein. Vesicles and secreted into the extracellular region.	Cytotrophoblasts: 19.9 nTPM Syncytiotrophoblast: 6.0 nTPM Extravillous trophoblasts: 4.1 nTPM	Trophoblastic cells: Not assessed. Decidual cells: Not assessed.	May play a role in anteroposterior axis elongation.
			https://www.uniprot.org/uniprotkb/Q2VWP7/entry	https://www.proteinatlas.org/ENSG00000166450-PRTG/single+cell+type/placenta	https://www.proteinatlas.org/ENSG00000166450-PRTG/tissue/placenta
DKK3	Dickkopf-related protein 3	Amnion 9,8003	Vesicles and secreted into the extracellular region.
			https://www.uniprot.org/uniprotkb/Q9UBP4/entry
PLS3	Plastin-3	Amnion 9,7741	Cytoplasm/cytosol and maybe plasma membrane.	Cytotrophoblasts: 4.0 nTPM Syncytiotrophoblast: 4.5 nTPM Extravillous trophoblasts: 105.3 nTPM	Trophoblastic cells: Not detected. Decidual cells: High.	Actin-bundling protein found in intestinal microvilli, hair cell stereocilia, and fibroblast filopodia. May play a role in the regulation of bone development.
			https://www.uniprot.org/uniprotkb/P13797/entry	https://www.proteinatlas.org/ENSG00000102024-PLS3/single+cell+type/placenta	https://www.proteinatlas.org/ENSG00000102024-PLS3/tissue/placenta
COL1A2	Collagen alpha-2(I) chain (alpha-2 type I collagen)	Amnion 9,67879	Secreted into the extracellular region. Endoplasmic reticulum.
			https://www.uniprot.org/uniprotkb/P08123/entry
GPX8	Probable glutathione peroxidase 8	Amnion 9,58492	Cell membrane; single-pass membrane protein.	Cytotrophoblasts: 49.5 nTPM Syncytiotrophoblast: 13.3 nTPM Extravillous trophoblasts: 218.9 nTPM	Trophoblastic cells: Not detected. Decidual cells: Not detected.	Not available.
			https://www.uniprot.org/uniprotkb/Q8TED1/entry	https://www.proteinatlas.org/ENSG00000164294-GPX8/single+cell+type/placenta	https://www.proteinatlas.org/ENSG00000164294-GPX8/tissue/placenta
DPYSL3/CRMP4	Dihydropyrimidinase-related protein 3	Amnion 9,53715	Cytoplasm/cytosol.	Cytotrophoblasts: 10.2 nTPM Syncytiotrophoblast: 5.6 nTPM Extravillous trophoblasts: 18.9 nTPM	Trophoblastic cells: Not detected. Decidual cells: Not assessed.	Necessary for signaling by class 3 semaphorins and subsequent remodeling of the cytoskeleton. Plays a role in axon guidance, neuronal growth cone collapse and cell migration.
			https://www.uniprot.org/uniprotkb/Q14195/entry	https://www.proteinatlas.org/ENSG00000113657-DPYSL3/single+cell+type/placenta	https://www.proteinatlas.org/ENSG00000113657-DPYSL3/tissue/placenta
TPPP3	Tubulin polymerization-promoting protein family member 3	Amnion 9,53616	Cytoplasm and cytoskeleton.	Cytotrophoblasts: 8.3 nTPM Syncytiotrophoblast: 80.0 nTPM Extravillous trophoblasts: 4.3 nTPM	Trophoblastic cells: Low. Decidual cells: Not detected.	Regulator of microtubule dynamic that has microtubule bundling activity. Required for embryo implantation; possibly by regulating beta-catenin. Also required for decidualization via regulation of beta-catenin.
			https://www.uniprot.org/uniprotkb/Q9BW30/entry	https://www.proteinatlas.org/ENSG00000159713-TPPP3/single+cell+type/placenta	https://www.proteinatlas.org/ENSG00000159713-TPPP3/tissue/placenta
SHROOM3	Protein Shroom3	Amnion 9,44555	Apical cell membrane; peripheral membrane protein and cell junctions. Cytoskeleton (cytoplasm).	Cytotrophoblasts: 0.4 nTPM Syncytiotrophoblast: 0.1 nTPM Extravillous trophoblasts: 0.7 nTPM	Trophoblastic cells: Not detected. Decidual cells: Not assessed.	Controls cell shape changes in the neuroepithelium during neural tube closure. Induces apical constriction in epithelial cells by promoting the apical accumulation of F-actin and myosin II, and probably by bundling stress fibers. Induces apicobasal cell elongation by redistributing gamma-tubulin and directing the assembly of robust apicobasal microtubule arrays.
			https://www.uniprot.org/uniprotkb/Q8TF72/entry	https://www.proteinatlas.org/ENSG00000138771-SHROOM3/single+cell+type/placenta	https://www.proteinatlas.org/ENSG00000138771-SHROOM3/tissue/placenta

## Sheet: Chorion markers review
Gene marker	Name	Log2 fold change	Subcellular localisation (evaluated using uniprot.org and proteinatlas.org)	RNA expression in placenta (evaluated using proteinatlas.org)	Protein expression in placenta (evaluated using proteinatlas.org)	Function (as decribed by uniprot.org)
IGF2	Insulin-like growth factor II	Chorion 15,6259	Vesicles and secreted into the extracellular region.
			https://www.uniprot.org/uniprotkb/P01344/entry
THY1/CD90	Thy-1 membrane glycoprotein	Chorion 14,0688	Cell membrane; Lipid-anchor, GPI-anchor.	Cytotrophoblasts: 1.9 nTPM Syncytiotrophoblast: 4.0 nTPM Extravillous trophoblasts: 2.6 nTPM	Trophoblastic cells: Not detected Decidual cells: Not detected.	May play a role in cell-cell or cell-ligand interactions during synaptogenesis and other events in the brain.
			https://www.uniprot.org/uniprotkb/P04216/entry	https://www.proteinatlas.org/ENSG00000154096-THY1/single+cell+type/placenta	https://www.proteinatlas.org/ENSG00000154096-THY1/tissue/placenta
DCN	Decorin	Chorion 12,8043	Secreted into the extracellular region.
			https://www.uniprot.org/uniprotkb/P07585/entry
DIO2	Type II iodothyronine deiodinase	Chorion 11,9493	Cell membrane; single-pass membrane protein.	Cytotrophoblasts: 4.8 nTPM Syncytiotrophoblast: 28.2 nTPM Extravillous trophoblasts: 523.3 nTPM	Trophoblastic cells: Not assessed. Decidual cells: Not assessed.	Responsible for the deiodination of T4 into T3. Essential for providing the brain with appropriate levels of T3 during the critical period of development.
			https://www.uniprot.org/uniprotkb/Q92813/entry	https://www.proteinatlas.org/ENSG00000211448-DIO2/single+cell+type/placenta	https://www.proteinatlas.org/ENSG00000211448-DIO2/tissue/placenta
IGFBP3	Insulin-like growth factor-binding protein 3	Chorion 11,829	Vesicles and secreted into the extracellular region. Nucleoplasm.
			https://www.uniprot.org/uniprotkb/P17936/entry
IGFBP2	Insulin-like growth factor-binding protein 2	Chorion 11,6142	Secreted into the extracellular region.
			https://www.uniprot.org/uniprotkb/P18065/entry
SPARCL1	SPARC-like protein 1	Chorion 11,1234	Secreted into the extracellular region.
			https://www.uniprot.org/uniprotkb/Q14515/entry
NNMT	Nicotinamide N-methyltransferase	Chorion 10,943	Cytoplasm/cytosol.	Cytotrophoblasts: 1.0 nTPM Syncytiotrophoblast: 2.2 nTPM Extravillous trophoblasts: 2.5 nTPM	Trophoblastic cells: Medium. Decidual cells: Medium.	Plays a central role in regulating cellular methylation potential, by consuming S-adenosyl-L-methionine and limiting its availability for other methyltransferases. Actively mediates genome-wide epigenetic and transcriptional changes through hypomethylation of repressive chromatin marks, such as H3K27me3. In a developmental context, contributes to low levels of the repressive histone marks that ch…
			https://www.uniprot.org/uniprotkb/P40261/entry	https://www.proteinatlas.org/ENSG00000166741-NNMT/single+cell+type/placenta	https://www.proteinatlas.org/ENSG00000166741-NNMT/tissue/placenta
LPHN3/ADGRL3	Adhesion G protein-coupled receptor L3	Chorion 10,9382	Cell membrane; Multi-pass membrane protein. Cell junctions.	Cytotrophoblasts: 1.0 nTPM Syncytiotrophoblast: 2.2 nTPM Extravillous trophoblasts: 1.3 nTPM	Trophoblastic cells: Medium-high. Decidual cells: Medium-high.	Plays a role in cell-cell adhesion and neuron guidance via its interactions with FLRT2 and FLRT3 that are expressed at the surface of adjacent cells. Plays a role in the development of glutamatergic synapses in the cortex. Important in determining the connectivity rates between the principal neurons in the cortex.
			https://www.uniprot.org/uniprotkb/Q9HAR2/entry	https://www.proteinatlas.org/ENSG00000150471-ADGRL3/single+cell+type/placenta	https://www.proteinatlas.org/ENSG00000150471-ADGRL3/tissue/placenta
CRYAB	Alpha-crystallin B chain	Chorion 10,8649	Cytoplasm/cytosol, nucleus, lysosome and secreted into the extracellular region.	Cytotrophoblasts: 3.9 nTPM Syncytiotrophoblast: 33.4 nTPM Extravillous trophoblasts: 7.4 nTPM	Trophoblastic cells: Medium-high. Decidual cells: Medium-high.	May contribute to the transparency and refractive index of the lens. Has chaperone-like activity, preventing aggregation of various proteins under a wide range of stress conditions. In lens epithelial cells, stabilizes the ATP6V1A protein, preventing its degradation by the proteasome.
			https://www.uniprot.org/uniprotkb/P02511/entry	https://www.proteinatlas.org/ENSG00000109846-CRYAB/single+cell+type/placenta	https://www.proteinatlas.org/ENSG00000109846-CRYAB/tissue/placenta
PEG3	Paternally-expressed gene 3 protein	Chorion 10,2634	Nucleus/nucleoplasm and cytoplasm.	Cytotrophoblasts: 345.8 nTPM Syncytiotrophoblast: 477.1 nTPM Extravillous trophoblasts: 45.4 nTPM	Trophoblastic cells: High. Decidual cells: High.	Induces apoptosis in cooperation with SIAH1A. Acts as a mediator between p53/TP53 and BAX in a neuronal death pathway that is activated by DNA damage. Acts synergistically with TRAF2 and inhibits TNF induced apoptosis through activation of NF-kappa-B. Possesses a tumor suppressing activity in glioma cells.
			https://www.uniprot.org/uniprotkb/Q9GZU2/entry	https://www.proteinatlas.org/ENSG00000198300-PEG3/single+cell+type/placenta	https://www.proteinatlas.org/ENSG00000198300-PEG3/tissue/placenta
FLT1/VEGFR1	Vascular endothelial growth factor receptor 1	Chorion 10,1574	Isoform 1: Cell membrane; single-pass type I membrane protein. Actin filaments (cytoskeleton).	Cytotrophoblasts: 197.2 nTPM Syncytiotrophoblast: 1127.1 nTPM Extravillous trophoblasts: 815.4 nTPM	Trophoblastic cells: Not detected. Decidual cells: Not detected-low.	Tyrosine-protein kinase that acts as a cell-surface receptor for VEGFA, VEGFB and PGF, and plays an essential role in the development of embryonic vasculature, the regulation of angiogenesis, cell survival, cell migration, macrophage function, chemotaxis, and cancer cell invasion.
			https://www.uniprot.org/uniprotkb/P17948/entry	https://www.proteinatlas.org/ENSG00000102755-FLT1/single+cell+type/placenta	https://www.proteinatlas.org/ENSG00000102755-FLT1/tissue/placenta
GPX8	Probable glutathione peroxidase 8	Chorion 9,90866	Cell membrane; single-pass membrane protein.	Cytotrophoblasts: 49.5 nTPM Syncytiotrophoblast: 13.3 nTPM Extravillous trophoblasts: 218.9 nTPM	Trophoblastic cells: Not detected. Decidual cells: Not detected.	Not available.
			https://www.uniprot.org/uniprotkb/Q8TED1/entry	https://www.proteinatlas.org/ENSG00000164294-GPX8/single+cell+type/placenta	https://www.proteinatlas.org/ENSG00000164294-GPX8/tissue/placenta
FBN1	Fibrillin-1	Chorion 9,82739	Secreted into the extracellular region.
			https://www.uniprot.org/uniprotkb/P35555/entry
NPR3/NPRC	Atrial natriuretic peptide receptor 3	Chorion 9,80858	Cell membrane: single-pass type I membrane protein.	Cytotrophoblasts: 0.0 nTPM Syncytiotrophoblast: 0.1 nTPM Extravillous trophoblasts: 0.1 nTPM	Trophoblastic cells: Not detected. Decidual cells: Not detected.	Receptor for the natriuretic peptide hormones, binding with similar affinities atrial natriuretic peptide NPPA/ANP, brain natriuretic peptide NPPB/BNP, and C-type natriuretic peptide NPPC/CNP. May function as a clearance receptor for NPPA, NPPB and NPPC, regulating their local concentrations and effects. May regulate diuresis, blood pressure and skeletal development. Does not have guanylate cycla…
			https://www.uniprot.org/uniprotkb/P17342/entry	https://www.proteinatlas.org/ENSG00000113389-NPR3/single+cell+type/placenta	https://www.proteinatlas.org/ENSG00000113389-NPR3/tissue/placenta
AOC1	Amiloride-sensitive amine oxidase	Chorion 9,79635	Secreted into the extracellular region.
			https://www.uniprot.org/uniprotkb/P19801/entry
ITGB8	Integrin beta-8	Chorion 9,65012	Cell membrane: single-pass type I membrane protein.	Cytotrophoblasts: 20.0 nTPM Syncytiotrophoblast: 4.9 nTPM Extravillous trophoblasts: 1.2 nTPM	Trophoblastic cells: Low (cell body) and high (microvilli). Decidual cells: Low.	Integrin alpha-V:beta-8 (ITGAV:ITGB8) is a receptor for fibronectin. It recognizes the sequence R-G-D in its ligands. Integrin alpha-V:beta-6 (ITGAV:ITGB6) mediates R-G-D-dependent release of transforming growth factor beta-1 (TGF-beta-1) from regulatory Latency-associated peptide (LAP), thereby playing a key role in TGF-beta-1 activation on the surface of activated regulatory T-cells (Tregs) (Pr…
			https://www.uniprot.org/uniprotkb/P26012/entry	https://www.proteinatlas.org/ENSG00000105855-ITGB8/single+cell+type/placenta	https://www.proteinatlas.org/ENSG00000105855-ITGB8/tissue/placenta
RXFP1	Relaxin receptor 1	Chorion 9,52972	Cell membrane: multi-pass membrane protein.	Cytotrophoblasts: 0.0 nTPM Syncytiotrophoblast: 0.1 nTPM Extravillous trophoblasts: 0.0 nTPM	Trophoblastic cells: Low. Decidual cells: Not detected.	Receptor for relaxins. The activity of this receptor is mediated by G proteins leading to stimulation of adenylate cyclase and an increase of cAMP. Binding of the ligand may also activate a tyrosine kinase pathway that inhibits the activity of a phosphodiesterase that degrades cAMP.
			https://www.uniprot.org/uniprotkb/Q9HBX9/entry	https://www.proteinatlas.org/ENSG00000171509-RXFP1/single+cell+type/placenta	https://www.proteinatlas.org/ENSG00000171509-RXFP1/tissue/placenta
SPOCK1	Testican-1	Chorion 9,5196	Vesicles and secreted into the extracellular region.
			https://www.uniprot.org/uniprotkb/Q08629/entry
CYP11A1	Cholesterol side-chain cleavage enzyme, mitochondrial	Chorion 9,48987	Mitochondrion inner membrane.
			https://www.uniprot.org/uniprotkb/P05108/entry
COL4A2	Collagen alpha-2(IV) chain	Chorion 9,42377	Vesicles and secreted into the extracellular region.
			https://www.uniprot.org/uniprotkb/P08572/entry
KRT18/CK18	Keratin, type I cytoskeletal 18	Chorion 9,4108	Cytoplasm (perinuclear region), nucleus and cytosol.	Cytotrophoblasts: 3698.8 nTPM Syncytiotrophoblast: 7643.5 nTPM Extravillous trophoblasts: 5496.7 nTPM	Trophoblastic cells: High. Decidual cells: Not detected-medium.	Involved in the uptake of thrombin-antithrombin complexes by hepatic cells. When phosphorylated, plays a role in filament reorganization. Involved in the delivery of mutated CFTR to the plasma membrane. Together with KRT8, is involved in interleukin-6 (IL-6)-mediated barrier protection.
			https://www.uniprot.org/uniprotkb/P05783/entry	https://www.proteinatlas.org/ENSG00000111057-KRT18/single+cell+type/placenta	https://www.proteinatlas.org/ENSG00000111057-KRT18/tissue/placenta
CNR1	Cannabinoid receptor 1	Chorion 9,39036	Cell membrane: multi-pass membrane protein. Actin filaments, cell junctions and mitochondrion outer membrane.	Cytotrophoblasts: 0.0 nTPM Syncytiotrophoblast: 0.1 nTPM Extravillous trophoblasts: 0.0 nTPM	Trophoblastic cells: Not detected (syncytiotrophoblasts) and high (cytotrophoblasts). Decidual cells: Not detected.	G-protein coupled receptor for endogenous cannabinoids (eCBs). Mediates many cannabinoid-induced effects, acting, among others, on food intake, memory loss, gastrointestinal motility, catalepsy, ambulatory activity, anxiety, chronic pain. Signaling typically involves reduction in cyclic AMP.
			https://www.uniprot.org/uniprotkb/P21554/entry	https://www.proteinatlas.org/ENSG00000118432-CNR1/single+cell+type/placenta	https://www.proteinatlas.org/ENSG00000118432-CNR1/tissue/placenta
SEMA3A	Semaphorin-3A	Chorion 9,38343	Vesicles and secreted into the extracellular region.
			https://www.uniprot.org/uniprotkb/Q14563/entry
SERPINE1	Plasminogen activator inhibitor 1	Chorion 9,37988	Secreted into the extracellular region.
			https://www.uniprot.org/uniprotkb/P05121/entry
IL1R1	Interleukin-1 receptor type 1	Chorion 9,3607	Cell membrane: single-pass type I membrane protein. Vesicles and secreted into the extracellular region.	Cytotrophoblasts: 6.1 nTPM Syncytiotrophoblast: 23.9 nTPM Extravillous trophoblasts: 82.8 nTPM	Trophoblastic cells: Not detected-medium. Decidual cells: Not assessed.	Receptor for IL1A, IL1B and IL1RN. After binding to interleukin-1 associates with the coreceptor IL1RAP to form the high affinity interleukin-1 receptor complex which mediates interleukin-1-dependent activation of NF-kappa-B, MAPK and other pathways. Signaling involves the recruitment of adapter molecules such as TOLLIP, MYD88, and IRAK1 or IRAK2 via the respective TIR domains of the receptor/cor…
			https://www.uniprot.org/uniprotkb/P14778/entry	https://www.proteinatlas.org/ENSG00000115594-IL1R1/single+cell+type/placenta	https://www.proteinatlas.org/ENSG00000115594-IL1R1/tissue/placenta
FBLN1	Fibulin-1	Chorion 9,3031	Secreted into the extracellular region.
			https://www.uniprot.org/uniprotkb/P23142/entry
COL1A2	Collagen alpha-2(I) chain (alpha-2 type I collagen)	Chorion 9,29572	Secreted into the extracellular region. Endoplasmic reticulum.
			https://www.uniprot.org/uniprotkb/P08123/entry
UCHL1	Ubiquitin carboxyl-terminal hydrolase isozyme L1	Chorion 9,25047	Cytoplasm/cytosol, endoplasmic reticulum membrane and nucleoplasm.	Cytotrophoblasts: 3.6 nTPM Syncytiotrophoblast: 1.5 nTPM Extravillous trophoblasts: 0.8 nTPM	Trophoblastic cells: Not detected. Decidual cells: Not detected.	Ubiquitin-protein hydrolase involved both in the processing of ubiquitin precursors and of ubiquitinated proteins (Probable). This enzyme is a thiol protease that recognizes and hydrolyzes a peptide bond at the C-terminal glycine of ubiquitin. Also binds to free monoubiquitin and may prevent its degradation in lysosomes. The homodimer may have ATP-independent ubiquitin ligase activity.
			https://www.uniprot.org/uniprotkb/P09936/entry	https://www.proteinatlas.org/ENSG00000154277-UCHL1/single+cell+type/placenta	https://www.proteinatlas.org/ENSG00000154277-UCHL1/tissue/placenta
RAI2	Retinoic acid-induced protein 2	Chorion 9,24456	Nucleus (GO annotation).
			https://www.uniprot.org/uniprotkb/Q9Y5P3/entry
TGM2	Protein-glutamine gamma-glutamyltransferase 2	Chorion 9,2418	Cytoplasm/cytosol, cell membrane, nucleus, mitochondrion, and secreted into the extracellular region.	Cytotrophoblasts: 311.1 nTPM Syncytiotrophoblast: 374.2 nTPM Extravillous trophoblasts: 38.6 nTPM	Trophoblastic cells: High. Decidual cells: High.	Calcium-dependent acyltransferase that catalyzes the formation of covalent bonds between peptide-bound glutamine and various primary amines, such as gamma-amino group of peptide-bound lysine, or mono- and polyamines, thereby producing cross-linked or aminated proteins, respectively. Involved in many biological processes, such as bone development, angiogenesis, wound healing, cellular differentiat…
			https://www.uniprot.org/uniprotkb/P21980/entry	https://www.proteinatlas.org/ENSG00000198959-TGM2/single+cell+type/placenta	https://www.proteinatlas.org/ENSG00000198959-TGM2/tissue/placenta
PRLR	Prolactin receptor	Chorion 9,18432	Cell membrane: single-pass type I membrane protein.	Cytotrophoblasts: 32.9 nTPM Syncytiotrophoblast: 48.3 nTPM Extravillous trophoblasts: 2.4 nTPM	Trophoblastic cells: Not assessed. Decidual cells: Not assessed.	This is a receptor for the anterior pituitary hormone prolactin (PRL). Acts as a prosurvival factor for spermatozoa by inhibiting sperm capacitation through suppression of SRC kinase activation and stimulation of AKT. Isoform 4 is unable to transduce prolactin signaling. Isoform 6 is unable to transduce prolactin signaling.
			https://www.uniprot.org/uniprotkb/P16471/entry	https://www.proteinatlas.org/ENSG00000113494-PRLR/single+cell+type/placenta	https://www.proteinatlas.org/ENSG00000113494-PRLR/tissue/placenta
FSTL3	Follistatin-related protein 3	Chorion 9,10492	Nucleus and secreted into the extracellular region.
			https://www.uniprot.org/uniprotkb/O95633/entry
SERPINB10	Serpin B10	Chorion 9,09163	Mosty found in the nucleus, but also found in cytoplasm/cytosol.	Cytotrophoblasts: 0.0 nTPM Syncytiotrophoblast: 0.3 nTPM Extravillous trophoblasts: 0.0 nTPM	Trophoblastic cells: Not detected-high. Decidual cells: Not detected-medium.	Protease inhibitor that may play a role in the regulation of protease activities during hematopoiesis and apoptosis induced by TNF. May regulate protease activities in the cytoplasm and in the nucleus.
			https://www.uniprot.org/uniprotkb/P48595/entry	https://www.proteinatlas.org/ENSG00000242550-SERPINB10/single+cell+type/placenta	https://www.proteinatlas.org/ENSG00000242550-SERPINB10/tissue/placenta
BCAR1	Breast cancer anti-estrogen resistance protein 1	Chorion 9,0538	Cytoplasm/cytosol and cell junctions.	Cytotrophoblasts: 46.8 nTPM Syncytiotrophoblast: 36.1 nTPM Extravillous trophoblasts: 25.7 nTPM	Trophoblastic cells: Low-high. Decidual cells: Not detected-medium.	Docking protein which plays a central coordinating role for tyrosine kinase-based signaling related to cell adhesion. Implicated in induction of cell migration and cell branching. Involved in the BCAR3-mediated inhibition of TGFB signaling.
			https://www.uniprot.org/uniprotkb/P56945/entry	https://www.proteinatlas.org/ENSG00000050820-BCAR1/single+cell+type/placenta	https://www.proteinatlas.org/ENSG00000050820-BCAR1/tissue/placenta
THSD4	Thrombospondin type-1 domain-containing protein 4	Chorion 9,0091	Secreted into the extracellular region.
			https://www.uniprot.org/uniprotkb/Q6ZMP0/entry
PRTG	Protogenin	Chorion 8,95802	Cell membrane; single-pass membrane protein. Vesicles and secreted into the extracellular region.	Cytotrophoblasts: 19.9 nTPM Syncytiotrophoblast: 6.0 nTPM Extravillous trophoblasts: 4.1 nTPM	Trophoblastic cells: Not assessed. Decidual cells: Not assessed.	May play a role in anteroposterior axis elongation.
			https://www.uniprot.org/uniprotkb/Q2VWP7/entry	https://www.proteinatlas.org/ENSG00000166450-PRTG/single+cell+type/placenta	https://www.proteinatlas.org/ENSG00000166450-PRTG/tissue/placenta
FERMT2	Fermitin family homolog 2	Chorion 8,94575	Cell membrane; peripheral membrane protein, cytoplasm/cytosol and nucleus.	Cytotrophoblasts: 74.8 nTPM Syncytiotrophoblast: 102.6 nTPM Extravillous trophoblasts: 178.1 nTPM	Trophoblastic cells: Medium. Decidual cells: Not assessed.	Scaffolding protein that enhances integrin activation mediated by TLN1 and/or TLN2, but activates integrins only weakly by itself. Binds to membranes enriched in phosphoinositides. Enhances integrin-mediated cell adhesion onto the extracellular matrix and cell spreading; this requires both its ability to interact with integrins and with phospholipid membranes. Required for the assembly of focal a…
			https://www.uniprot.org/uniprotkb/Q96AC1/entry	https://www.proteinatlas.org/ENSG00000073712-FERMT2/single+cell+type/placenta	https://www.proteinatlas.org/ENSG00000073712-FERMT2/tissue/placenta
PKP2	Plakophilin-2	Chorion 8,8545	Nucleus and cell junctions.
			https://www.uniprot.org/uniprotkb/Q99959/entry
P4HA2	Prolyl 4-hydroxylase subunit alpha-2	Chorion 8,83204	Endoplasmic reticulum.
			https://www.uniprot.org/uniprotkb/O15460/entry
TEAD1	Transcriptional enhancer factor TEF-1	Chorion 8,82638	Nucleus/nucleoplasm.
			https://www.uniprot.org/uniprotkb/P28347/entry
AQPEP/LVRN	Aminopeptidase Q	Chorion 8,77963	Cell membrane; single-pass type II membrane protein.	Cytotrophoblasts: 1.2 nTPM Syncytiotrophoblast: 10.7 nTPM Extravillous trophoblasts: 33.1 nTPM	Trophoblastic cells: Medium. Decidual cells: Not detected.	Metalloprotease which may be important for placentation by regulating biological activity of key peptides at the embryo-maternal interface. On synthetic substrates it shows a marked preference for Leu-4-methylcoumaryl-7-amide (Leu-MCA) over Met-MCA, Arg-LCA and Lys-LCA. Cleaves the N-terminal amino acid of several peptides such as angiotensin-3, kisspeptin-10 and endokinin C.
			https://www.uniprot.org/uniprotkb/Q6Q4G3/entry	https://www.proteinatlas.org/ENSG00000172901-LVRN/single+cell+type/placenta	https://www.proteinatlas.org/ENSG00000172901-LVRN/tissue/placenta

## Sheet: Cell surface markers
Gene marker	Name	Log2 fold change	Subcellular localisation (evaluated using uniprot.org and proteinatlas.org)	RNA expression in placenta (evaluated using proteinatlas.org)	Protein expression in placenta (evaluated using proteinatlas.org)	Function (as decribed by uniprot.org)	Selected for IHC (X)	Comments for discussion of choice of antibodies
THY1/CD90	Thy-1 membrane glycoprotein	Chorion 14,0688	Cell membrane; Lipid-anchor, GPI-anchor.	Cytotrophoblasts: 1.9 nTPM Syncytiotrophoblast: 4.0 nTPM Extravillous trophoblasts: 2.6 nTPM	Trophoblastic cells: Not detected Decidual cells: Not detected.	May play a role in cell-cell or cell-ligand interactions during synaptogenesis and other events in the brain.	X	Chorion marker. Highest chorionic log2 fold change. Low RNA expression in EVTs.
			https://www.uniprot.org/uniprotkb/P04216/entry	https://www.proteinatlas.org/ENSG00000154096-THY1/single+cell+type/placenta	https://www.proteinatlas.org/ENSG00000154096-THY1/tissue/placenta
MUC16/CA-125	Mucin-16	Amnion 13,4421	Cell membrane; single-pass type I membrane protein. May be secreted into the extracellular region.	Cytotrophoblasts: 2.1 nTPM Syncytiotrophoblast: 3.3 nTPM Extravillous trophoblasts: 0.4 nTPM	Trophoblastic cells: Not detected Decidual cells: Not detected.	Thought to provide a protective, lubricating barrier against particles and infectious agents at mucosal surfaces. Antigen that is the basis for a widely used serum assay for the monitoring of patients with ovarian epithelial cancer. Due to lack of sensitivity for stage I disease and lack of specificity, it is of little value in the detection of early ovarian cancer. Due to its similarly elevated …	X	Amnion marker. Highest amniotic log2 fold change. Low RNA expression in EVTs.
			https://www.uniprot.org/uniprotkb/Q8WXI7/entry	https://www.proteinatlas.org/ENSG00000181143-MUC16/single+cell+type/placenta	https://www.proteinatlas.org/ENSG00000181143-MUC16/tissue/placenta
DIO2	Type II iodothyronine deiodinase	Chorion 11,9493	Cell membrane; single-pass membrane protein.	Cytotrophoblasts: 4.8 nTPM Syncytiotrophoblast: 28.2 nTPM Extravillous trophoblasts: 523.3 nTPM	Trophoblastic cells: Not assessed. Decidual cells: Not assessed.	Responsible for the deiodination of T4 into T3. Essential for providing the brain with appropriate levels of T3 during the critical period of development.		Chorion marker. High RNA expresion in EVTs. Other chorion markers more relevant to investigate.
			https://www.uniprot.org/uniprotkb/Q92813/entry	https://www.proteinatlas.org/ENSG00000211448-DIO2/single+cell+type/placenta	https://www.proteinatlas.org/ENSG00000211448-DIO2/tissue/placenta
UPK1B	Uroplakin-1b	Amnion 11,2787	Cell membrane; multi-pass membrane protein.	Cytotrophoblasts: 3.5 nTPM Syncytiotrophoblast: 1.5 nTPM Extravillous trophoblasts: 11.1 nTPM	Trophoblastic cells: Low-medium. Decidual cells: Not assessed.	Component of the asymmetric unit membrane (AUM); a highly specialized biomembrane elaborated by terminally differentiated urothelial cells. May play an important role in normal bladder epithelial physiology, possibly in regulating membrane permeability of superficial umbrella cells or in stabilizing the apical membrane through AUM/cytoskeletal interactions.	X	Amnion marker. Low RNA expression in EVTs.
			https://www.uniprot.org/uniprotkb/O75841/entry	https://www.proteinatlas.org/ENSG00000114638-UPK1B/single+cell+type/placenta	https://www.proteinatlas.org/ENSG00000114638-UPK1B/tissue/placenta
EMP1	Epithelial membrane protein 1	Amnion 11,0187	Cell membrane; multi-pass membrane protein.	Cytotrophoblasts: 1.2 nTPM Syncytiotrophoblast: 1.1 nTPM Extravillous trophoblasts: 1.8 nTPM	Trophoblastic cells: Not assessed. Decidual cells: Not assessed.	Not available.	X	Amnion marker. Low RNA expression in EVTs. Probably a good epithelial marker.
			https://www.uniprot.org/uniprotkb/P54849/entry	https://www.proteinatlas.org/ENSG00000134531-EMP1/single+cell+type/placenta	https://www.proteinatlas.org/ENSG00000134531-EMP1/tissue/placenta
LPHN3/ADGRL3	Adhesion G protein-coupled receptor L3	Chorion 10,9382	Cell membrane; Multi-pass membrane protein. Cell junctions.	Cytotrophoblasts: 1.0 nTPM Syncytiotrophoblast: 2.2 nTPM Extravillous trophoblasts: 1.3 nTPM	Trophoblastic cells: Medium-high. Decidual cells: Medium-high.	Plays a role in cell-cell adhesion and neuron guidance via its interactions with FLRT2 and FLRT3 that are expressed at the surface of adjacent cells. Plays a role in the development of glutamatergic synapses in the cortex. Important in determining the connectivity rates between the principal neurons in the cortex.	X	Chorion marker. Low RNA expression in EVTs.
			https://www.uniprot.org/uniprotkb/Q9HAR2/entry	https://www.proteinatlas.org/ENSG00000150471-ADGRL3/single+cell+type/placenta	https://www.proteinatlas.org/ENSG00000150471-ADGRL3/tissue/placenta
MET	Hepatocyte growth factor receptor	Amnion 10,6592	Cell membrane; single-pass type I membrane protein. Isoform 3 is secreted into the extracellular region.	Cytotrophoblasts: 76.0 nTPM Syncytiotrophoblast: 21.8 nTPM Extravillous trophoblasts: 7.5 nTPM	Trophoblastic cells: Medium. Decidual cells: Medium.	Receptor tyrosine kinase that transduces signals from the extracellular matrix into the cytoplasm by binding to hepatocyte growth factor/HGF ligand. Regulates many physiological processes including proliferation, scattering, morphogenesis and survival. During embryonic development, MET signaling plays a role in gastrulation, development and migration of muscles and neuronal precursors, angiogenes…		Amnion marker. Low RNA expression in EVTs. Other chorion markers more relevant to investigate.
			https://www.uniprot.org/uniprotkb/P08581/entry	https://www.proteinatlas.org/ENSG00000105976-MET/single+cell+type/placenta	https://www.proteinatlas.org/ENSG00000105976-MET/tissue/placenta
PVRL4/Nectin4	Nectin-4	Amnion 10,5813	Cell membrane; single-pass type I membrane protein, cell junctions and secreted into the extracellular region.	Cytotrophoblasts: 39.4 nTPM Syncytiotrophoblast: 384.2 nTPM Extravillous trophoblasts: 67.1 nTPM	Trophoblastic cells: High. Decidual cells: Medium.	Seems to be involved in cell adhesion through trans-homophilic and -heterophilic interactions, the latter including specifically interactions with NECTIN1. Does not act as receptor for alpha-herpesvirus entry into cells. (Microbial infection) Acts as a receptor for measles virus.	X	Amnion marker. Medium RNA expression in EVTs.
			https://www.uniprot.org/uniprotkb/Q96NY8/entry	https://www.proteinatlas.org/ENSG00000143217-NECTIN4/single+cell+type/placenta	https://www.proteinatlas.org/ENSG00000143217-NECTIN4/tissue/placenta
DSP	Desmoplakin	Amnion 10,2635	Cell membrane - mostly cell junctions (desmosomes). Cytoskeleton (cytoplasm).	Cytotrophoblasts: 273.0 nTPM Syncytiotrophoblast: 285.7 nTPM Extravillous trophoblasts: 273.1 nTPM	Trophoblastic cells: Not detected-low Decidual cells: Not detected-low.	Major high molecular weight protein of desmosomes. Involved in the organization of the desmosomal cadherin-plakoglobin complexes into discrete plasma membrane domains and in the anchoring of intermediate filaments to the desmosomes.		Amnion marker. High RNA expresion in EVTs. Mostly localized to cell junctions. Other amnion markers more relevant to investigate.
			https://www.uniprot.org/uniprotkb/P15924/entry	https://www.proteinatlas.org/ENSG00000096696-DSP/single+cell+type/placenta	https://www.proteinatlas.org/ENSG00000096696-DSP/tissue/placenta
FLT1/VEGFR1	Vascular endothelial growth factor receptor 1 Fms-like tyrosine kinase 1	Chorion 10,1574	Isoform 1: Cell membrane; single-pass type I membrane protein. Actin filaments (cytoskeleton).	Cytotrophoblasts: 197.2 nTPM Syncytiotrophoblast: 1127.1 nTPM Extravillous trophoblasts: 815.4 nTPM	Trophoblastic cells: Not detected. Decidual cells: Not detected-low.	Tyrosine-protein kinase that acts as a cell-surface receptor for VEGFA, VEGFB and PGF, and plays an essential role in the development of embryonic vasculature, the regulation of angiogenesis, cell survival, cell migration, macrophage function, chemotaxis, and cancer cell invasion.	X	Chorion marker. High RNA expression in EVTs, but no protein expression in villous trophoblasts detected. May apply for trophoblasts in general?
			https://www.uniprot.org/uniprotkb/P17948/entry	https://www.proteinatlas.org/ENSG00000102755-FLT1/single+cell+type/placenta	https://www.proteinatlas.org/ENSG00000102755-FLT1/tissue/placenta
COL17A1	Collagen alpha-1(XVII) chain	Amnion 10,049	Cell junctions (hemidesmosomes) and cell membrane; single-pass type II membrane protein - probably mostly localised along the plasma membrane of the hemidesmosomes. Secreted to the extracellular region. Basement membrane of the extracellular region.	Cytotrophoblasts: 10.2 nTPM Syncytiotrophoblast: 5.6 nTPM Extravillous trophoblasts: 18.9 nTPM	Trophoblastic cells: Not detected. Decidual cells: Not detected.	May play a role in the integrity of hemidesmosome and the attachment of basal keratinocytes to the underlying basement membrane. The 120 kDa linear IgA disease antigen is an anchoring filament component involved in dermal-epidermal cohesion. Is the target of linear IgA bullous dermatosis autoantibodies. Both the 120 kDa linear IgA disease antigen and the 97 kDa linear IgA disease antigen of COL17…		Amnion marker. Low RNA expression in EVTs. Probably mostly localised along the plasma membrane of the hemidesmosomes. Other amnion markers more relevant to investigate.
			https://www.uniprot.org/uniprotkb/Q9UMD9/entry	https://www.proteinatlas.org/ENSG00000065618-COL17A1/single+cell+type/placenta	https://www.proteinatlas.org/ENSG00000065618-COL17A1/tissue/placenta
GPX8	Probable glutathione peroxidase 8	Chorion 9,90866 Amnion 9,58492	Cell membrane; single-pass membrane protein.	Cytotrophoblasts: 49.5 nTPM Syncytiotrophoblast: 13.3 nTPM Extravillous trophoblasts: 218.9 nTPM	Trophoblastic cells: Not detected. Decidual cells: Not detected.	Not available.	X	High expression in both amnion and chorion. High RNA expression in EVTs, but no protein expression in villous trophoblasts detected. May apply for trophoblasts in general?
			https://www.uniprot.org/uniprotkb/Q8TED1/entry	https://www.proteinatlas.org/ENSG00000164294-GPX8/single+cell+type/placenta	https://www.proteinatlas.org/ENSG00000164294-GPX8/tissue/placenta
PRTG	Protogenin	Amnion 9,80969 Chorion 8,95802	Cell membrane; single-pass membrane protein. Vesicles and secreted into the extracellular region.	Cytotrophoblasts: 19.9 nTPM Syncytiotrophoblast: 6.0 nTPM Extravillous trophoblasts: 4.1 nTPM	Trophoblastic cells: Not assessed. Decidual cells: Not assessed.	May play a role in anteroposterior axis elongation.	X	High expression in both amnion and chorion. Low RNA expression in EVTs.
			https://www.uniprot.org/uniprotkb/Q2VWP7/entry	https://www.proteinatlas.org/ENSG00000166450-PRTG/single+cell+type/placenta	https://www.proteinatlas.org/ENSG00000166450-PRTG/tissue/placenta
NPR3/NPRC	Atrial natriuretic peptide receptor 3	Chorion 9,80858	Cell membrane: single-pass type I membrane protein.	Cytotrophoblasts: 0.0 nTPM Syncytiotrophoblast: 0.1 nTPM Extravillous trophoblasts: 0.1 nTPM	Trophoblastic cells: Not detected. Decidual cells: Not detected.	Receptor for the natriuretic peptide hormones, binding with similar affinities atrial natriuretic peptide NPPA/ANP, brain natriuretic peptide NPPB/BNP, and C-type natriuretic peptide NPPC/CNP. May function as a clearance receptor for NPPA, NPPB and NPPC, regulating their local concentrations and effects. May regulate diuresis, blood pressure and skeletal development. Does not have guanylate cycla…	X	Chorion marker. Low RNA expression in EVTs.
			https://www.uniprot.org/uniprotkb/P17342/entry	https://www.proteinatlas.org/ENSG00000113389-NPR3/single+cell+type/placenta	https://www.proteinatlas.org/ENSG00000113389-NPR3/tissue/placenta
ITGB8	Integrin beta-8	Chorion 9,65012	Cell membrane: single-pass type I membrane protein.	Cytotrophoblasts: 20.0 nTPM Syncytiotrophoblast: 4.9 nTPM Extravillous trophoblasts: 1.2 nTPM	Trophoblastic cells: Low (cell body) and high (microvilli). Decidual cells: Low.	Integrin alpha-V:beta-8 (ITGAV:ITGB8) is a receptor for fibronectin. It recognizes the sequence R-G-D in its ligands. Integrin alpha-V:beta-6 (ITGAV:ITGB6) mediates R-G-D-dependent release of transforming growth factor beta-1 (TGF-beta-1) from regulatory Latency-associated peptide (LAP), thereby playing a key role in TGF-beta-1 activation on the surface of activated regulatory T-cells (Tregs) (Pr…		Chorion marker. Low expression in EVTs. Other chorion markers more relevant to investigate.
			https://www.uniprot.org/uniprotkb/P26012/entry	https://www.proteinatlas.org/ENSG00000105855-ITGB8/single+cell+type/placenta	https://www.proteinatlas.org/ENSG00000105855-ITGB8/tissue/placenta
RXFP1	Relaxin receptor 1	Chorion 9,52972	Cell membrane: multi-pass membrane protein.	Cytotrophoblasts: 0.0 nTPM Syncytiotrophoblast: 0.1 nTPM Extravillous trophoblasts: 0.0 nTPM	Trophoblastic cells: Low. Decidual cells: Not detected.	Receptor for relaxins. The activity of this receptor is mediated by G proteins leading to stimulation of adenylate cyclase and an increase of cAMP. Binding of the ligand may also activate a tyrosine kinase pathway that inhibits the activity of a phosphodiesterase that degrades cAMP.	X	Chorion marker. Low RNA expression in EVTs.
			https://www.uniprot.org/uniprotkb/Q9HBX9/entry	https://www.proteinatlas.org/ENSG00000171509-RXFP1/single+cell+type/placenta	https://www.proteinatlas.org/ENSG00000171509-RXFP1/tissue/placenta
SHROOM3	Protein Shroom3	Amnion 9,44555	Apical cell membrane; peripheral membrane protein and cell junctions. Cytoskeleton (cytoplasm).	Cytotrophoblasts: 0.4 nTPM Syncytiotrophoblast: 0.1 nTPM Extravillous trophoblasts: 0.7 nTPM	Trophoblastic cells: Not detected. Decidual cells: Not assessed.	Controls cell shape changes in the neuroepithelium during neural tube closure. Induces apical constriction in epithelial cells by promoting the apical accumulation of F-actin and myosin II, and probably by bundling stress fibers. Induces apicobasal cell elongation by redistributing gamma-tubulin and directing the assembly of robust apicobasal microtubule arrays.	X	Amnion marker. Low RNA expression in EVTs.
			https://www.uniprot.org/uniprotkb/Q8TF72/entry	https://www.proteinatlas.org/ENSG00000138771-SHROOM3/single+cell+type/placenta	https://www.proteinatlas.org/ENSG00000138771-SHROOM3/tissue/placenta
CNR1	Cannabinoid receptor 1	Chorion 9,39036	Cell membrane: multi-pass membrane protein. Actin filaments, cell junctions and mitochondrion outer membrane.	Cytotrophoblasts: 0.0 nTPM Syncytiotrophoblast: 0.1 nTPM Extravillous trophoblasts: 0.0 nTPM	Trophoblastic cells: Not detected (syncytiotrophoblast) and high (cytotrophoblasts). Decidual cells: Not detected.	G-protein coupled receptor for endogenous cannabinoids (eCBs). Mediates many cannabinoid-induced effects, acting, among others, on food intake, memory loss, gastrointestinal motility, catalepsy, ambulatory activity, anxiety, chronic pain. Signaling typically involves reduction in cyclic AMP.	X	Chorion marker. Low RNA expression in EVTs.
			https://www.uniprot.org/uniprotkb/P21554/entry	https://www.proteinatlas.org/ENSG00000118432-CNR1/single+cell+type/placenta	https://www.proteinatlas.org/ENSG00000118432-CNR1/tissue/placenta
IL1R1	Interleukin-1 receptor type 1	Chorion 9,3607	Cell membrane: single-pass type I membrane protein. Vesicles and secreted into the extracellular region.	Cytotrophoblasts: 6.1 nTPM Syncytiotrophoblast: 23.9 nTPM Extravillous trophoblasts: 82.8 nTPM	Trophoblastic cells: Not detected-medium. Decidual cells: Not assessed.	Receptor for IL1A, IL1B and IL1RN. After binding to interleukin-1 associates with the coreceptor IL1RAP to form the high affinity interleukin-1 receptor complex which mediates interleukin-1-dependent activation of NF-kappa-B, MAPK and other pathways. Signaling involves the recruitment of adapter molecules such as TOLLIP, MYD88, and IRAK1 or IRAK2 via the respective TIR domains of the receptor/cor…		Chorion marker. Medium RNA expression in EVTs. Up to medium protein expression in villous trophoblasts, that might apply for trophoblasts in general. Other chorion markers more relevant to investigate.
			https://www.uniprot.org/uniprotkb/P14778/entry	https://www.proteinatlas.org/ENSG00000115594-IL1R1/single+cell+type/placenta	https://www.proteinatlas.org/ENSG00000115594-IL1R1/tissue/placenta
TGM2	Protein-glutamine gamma-glutamyltransferase 2	Chorion 9,2418	Cytoplasm/cytosol, cell membrane, nucleus, mitochondrion, and secreted into the extracellular region.	Cytotrophoblasts: 311.1 nTPM Syncytiotrophoblast: 374.2 nTPM Extravillous trophoblasts: 38.6 nTPM	Trophoblastic cells: High. Decidual cells: High.	Calcium-dependent acyltransferase that catalyzes the formation of covalent bonds between peptide-bound glutamine and various primary amines, such as gamma-amino group of peptide-bound lysine, or mono- and polyamines, thereby producing cross-linked or aminated proteins, respectively. Involved in many biological processes, such as bone development, angiogenesis, wound healing, cellular differentiat…		Chorion marker. Medium RNA expression in EVTs. High protein expression in villous trophoblasts, that might apply for trophoblasts in general. Other chorion markers more relevant to investigate.
			https://www.uniprot.org/uniprotkb/P21980/entry	https://www.proteinatlas.org/ENSG00000198959-TGM2/single+cell+type/placenta	https://www.proteinatlas.org/ENSG00000198959-TGM2/tissue/placenta
PRLR	Prolactin receptor	Chorion 9,18432	Cell membrane: single-pass type I membrane protein.	Cytotrophoblasts: 32.9 nTPM Syncytiotrophoblast: 48.3 nTPM Extravillous trophoblasts: 2.4 nTPM	Trophoblastic cells: Not assessed. Decidual cells: Not assessed.	This is a receptor for the anterior pituitary hormone prolactin (PRL). Acts as a prosurvival factor for spermatozoa by inhibiting sperm capacitation through suppression of SRC kinase activation and stimulation of AKT. Isoform 4 is unable to transduce prolactin signaling. Isoform 6 is unable to transduce prolactin signaling.	X	Chorion marker. Low RNA expression in EVTs.
			https://www.uniprot.org/uniprotkb/P16471/entry	https://www.proteinatlas.org/ENSG00000113494-PRLR/single+cell+type/placenta	https://www.proteinatlas.org/ENSG00000113494-PRLR/tissue/placenta
FERMT2	Fermitin family homolog 2	Chorion 8,94575	Cell membrane; peripheral membrane protein, cytoplasm/cytosol and nucleus.	Cytotrophoblasts: 74.8 nTPM Syncytiotrophoblast: 102.6 nTPM Extravillous trophoblasts: 178.1 nTPM	Trophoblastic cells: Medium. Decidual cells: Not assessed.	Scaffolding protein that enhances integrin activation mediated by TLN1 and/or TLN2, but activates integrins only weakly by itself. Binds to membranes enriched in phosphoinositides. Enhances integrin-mediated cell adhesion onto the extracellular matrix and cell spreading; this requires both its ability to interact with integrins and with phospholipid membranes. Required for the assembly of focal a…	X	Chorion marker. High RNA expression in EVTs. Medium protein expression in villous trophoblasts, that might apply for trophoblasts in general. Both cell surface and cytoplasmic marker.
			https://www.uniprot.org/uniprotkb/Q96AC1/entry	https://www.proteinatlas.org/ENSG00000073712-FERMT2/single+cell+type/placenta	https://www.proteinatlas.org/ENSG00000073712-FERMT2/tissue/placenta
AQPEP/LVRN	Aminopeptidase Q	Chorion 8,77963	Cell membrane; single-pass type II membrane protein.	Cytotrophoblasts: 1.2 nTPM Syncytiotrophoblast: 10.7 nTPM Extravillous trophoblasts: 33.1 nTPM	Trophoblastic cells: Medium. Decidual cells: Not detected.	Metalloprotease which may be important for placentation by regulating biological activity of key peptides at the embryo-maternal interface. On synthetic substrates it shows a marked preference for Leu-4-methylcoumaryl-7-amide (Leu-MCA) over Met-MCA, Arg-LCA and Lys-LCA. Cleaves the N-terminal amino acid of several peptides such as angiotensin-3, kisspeptin-10 and endokinin C.	X	Chorion marker. Low to medium RNA expression in EVTs.
			https://www.uniprot.org/uniprotkb/Q6Q4G3/entry	https://www.proteinatlas.org/ENSG00000172901-LVRN/single+cell+type/placenta	https://www.proteinatlas.org/ENSG00000172901-LVRN/tissue/placenta

## Sheet: Cytoplasmic markers
Gene marker	Name	Log2 fold change	Subcellular localisation (evaluated using uniprot.org and proteinatlas.org)	RNA expression in placenta (evaluated using proteinatlas.org)	Protein expression in placenta (evaluated using proteinatlas.org)	Function (as decribed by uniprot.org)	Selected for IHC (X)	Comments for discussion of choice of antibodies
KRT5/CK5	Keratin, type II cytoskeletal 5	Amnion 11,6926	Cytoplasm/cytosol, intermediate filaments, nucleus and the extracellular region (GO annotation).	Cytotrophoblasts: 0.0 nTPM Syncytiotrophoblast: 0.0 nTPM Extravillous trophoblasts: 0.0 nTPM	Trophoblastic cells: Not detected Decidual cells: Not detected.	Required for the formation of keratin intermediate filaments in the basal epidermis and maintenance of the skin barrier in response to mechanical stress. Regulates the recruitment of Langerhans cells to the epidermis, potentially by modulation of the abundance of macrophage chemotactic cytokines, macrophage inflammatory cytokines and CTNND1 localization in keratinocytes.	X	Amnion marker. Low RNA expression in EVTs. Cytokeratin is a good staining marker.
			https://www.uniprot.org/uniprotkb/P13647/entry	https://www.proteinatlas.org/ENSG00000186081-KRT5/single+cell+type/placenta	https://www.proteinatlas.org/ENSG00000186081-KRT5/tissue/placenta
SERPINB10	Serpin B10	Amnion 11,3159 Chorion 9,09163	Mosty found in the nucleus, but also found in cytoplasm/cytosol.	Cytotrophoblasts: 0.0 nTPM Syncytiotrophoblast: 0.3 nTPM Extravillous trophoblasts: 0.0 nTPM	Trophoblastic cells: Not detected-high. Decidual cells: Not detected-medium.	Protease inhibitor that may play a role in the regulation of protease activities during hematopoiesis and apoptosis induced by TNF. May regulate protease activities in the cytoplasm and in the nucleus.		High expression in both amnion and chorion. Low RNA expression in EVTs. Probably mostly found in the nucleus and not in cytoplasm. Other markers more relevant to investigate.
			https://www.uniprot.org/uniprotkb/P48595/entry	https://www.proteinatlas.org/ENSG00000242550-SERPINB10/single+cell+type/placenta	https://www.proteinatlas.org/ENSG00000242550-SERPINB10/tissue/placenta
AHNAK2	Protein AHNAK2	Amnion 11,06	Cytoplasm/cytosol, nucleus and maybe plasma membrane.	Cytotrophoblasts: 0.2 nTPM Syncytiotrophoblast: 0.1 nTPM Extravillous trophoblasts: 0.5 nTPM	Trophoblastic cells: Not detected-low. Decidual cells: Not detected-high.	Regulation of RNA splicing.	X	Amnion marker. Low RNA expression in EVTs.
			https://www.uniprot.org/uniprotkb/Q8IVF2/entry	https://www.proteinatlas.org/ENSG00000185567-AHNAK2/single+cell+type/placenta	https://www.proteinatlas.org/ENSG00000185567-AHNAK2/tissue/placenta
NNMT	Nicotinamide N-methyltransferase	Chorion 10,943	Cytoplasm/cytosol.	Cytotrophoblasts: 1.0 nTPM Syncytiotrophoblast: 2.2 nTPM Extravillous trophoblasts: 2.5 nTPM	Trophoblastic cells: Medium. Decidual cells: Medium.	Plays a central role in regulating cellular methylation potential, by consuming S-adenosyl-L-methionine and limiting its availability for other methyltransferases. Actively mediates genome-wide epigenetic and transcriptional changes through hypomethylation of repressive chromatin marks, such as H3K27me3. In a developmental context, contributes to low levels of the repressive histone marks that ch…		Chorion marker. Low RNA expression in EVTs. Medium protein expression in villous trophoblasts, that might apply for trophoblasts in general. Other chorion markers more relevant to investigate.
			https://www.uniprot.org/uniprotkb/P40261/entry	https://www.proteinatlas.org/ENSG00000166741-NNMT/single+cell+type/placenta	https://www.proteinatlas.org/ENSG00000166741-NNMT/tissue/placenta
CRYAB	Alpha-crystallin B chain	Chorion 10,8649 Amnion 10,1597	Cytoplasm/cytosol, nucleus, lysosome and secreted into the extracellular region.	Cytotrophoblasts: 3.9 nTPM Syncytiotrophoblast: 33.4 nTPM Extravillous trophoblasts: 7.4 nTPM	Trophoblastic cells: Medium-high. Decidual cells: Medium-high.	May contribute to the transparency and refractive index of the lens. Has chaperone-like activity, preventing aggregation of various proteins under a wide range of stress conditions. In lens epithelial cells, stabilizes the ATP6V1A protein, preventing its degradation by the proteasome.		High expression in both amnion and chorion. Low RNA expression in EVTs. Medium-high protein expression in villous trophoblasts, that might apply for trophoblasts in general. Other markers more relevant to investigate.
			https://www.uniprot.org/uniprotkb/P02511/entry	https://www.proteinatlas.org/ENSG00000109846-CRYAB/single+cell+type/placenta	https://www.proteinatlas.org/ENSG00000109846-CRYAB/tissue/placenta
PEG3	Paternally-expressed gene 3 protein	Chorion 10,2634	Nucleus/nucleoplasm and cytoplasm.	Cytotrophoblasts: 345.8 nTPM Syncytiotrophoblast: 477.1 nTPM Extravillous trophoblasts: 45.4 nTPM	Trophoblastic cells: High. Decidual cells: High.	Induces apoptosis in cooperation with SIAH1A. Acts as a mediator between p53/TP53 and BAX in a neuronal death pathway that is activated by DNA damage. Acts synergistically with TRAF2 and inhibits TNF induced apoptosis through activation of NF-kappa-B. Possesses a tumor suppressing activity in glioma cells.		Chorion marker. Medium RNA expression in EVTs. High protein expression in villous trophoblasts, that might apply for trophoblasts in general. Other chorion markers more relevant to investigate.
			https://www.uniprot.org/uniprotkb/Q9GZU2/entry	https://www.proteinatlas.org/ENSG00000198300-PEG3/single+cell+type/placenta	https://www.proteinatlas.org/ENSG00000198300-PEG3/tissue/placenta
KRT17/CK17	Keratin, type I cytoskeletal 17	Amnion 10,0906	Cytoplasm/cytosol and intermediate filaments of the cytoskeleton.	Cytotrophoblasts: 21.5 nTPM Syncytiotrophoblast: 5.7 nTPM Extravillous trophoblasts: 148.5 nTPM	Trophoblastic cells: Not detected-medium. Decidual cells: Not detected-low.	Type I keratin involved in the formation and maintenance of various skin appendages, specifically in determining shape and orientation of hair. Required for the correct growth of hair follicles, in particular for the persistence of the anagen (growth) state. Modulates the function of TNF-alpha in the specific context of hair cycling. Regulates protein synthesis and epithelial cell growth through …	X	Amnion marker. High RNA expression in EVTs, but maybe no protein expression in villous trophoblasts. Cytokeratin is a good staining marker.
			https://www.uniprot.org/uniprotkb/Q04695/entry	https://www.proteinatlas.org/ENSG00000128422-KRT17/single+cell+type/placenta	https://www.proteinatlas.org/ENSG00000128422-KRT17/tissue/placenta
KRT18/CK18	Keratin, type I cytoskeletal 18	Amnion 10,09 Chorion 9,4108	Cytoplasm (perinuclear region), nucleus and cytosol.	Cytotrophoblasts: 3698.8 nTPM Syncytiotrophoblast: 7643.5 nTPM Extravillous trophoblasts: 5496.7 nTPM	Trophoblastic cells: High. Decidual cells: Not detected-medium.	Involved in the uptake of thrombin-antithrombin complexes by hepatic cells. When phosphorylated, plays a role in filament reorganization. Involved in the delivery of mutated CFTR to the plasma membrane. Together with KRT8, is involved in interleukin-6 (IL-6)-mediated barrier protection.		High expression in both amnion and chorion. High RNA expression in EVTs. High protein expression in villous trophoblasts, that might apply for trophoblasts in general. Other markers more relevant to investigate.
			https://www.uniprot.org/uniprotkb/P05783/entry	https://www.proteinatlas.org/ENSG00000111057-KRT18/single+cell+type/placenta	https://www.proteinatlas.org/ENSG00000111057-KRT18/tissue/placenta
PDLIM4/RIL	PDZ and LIM domain protein 4	Amnion 10,0882	Cytoplasm/cytosol, cytoskeleton (actin filaments), nucleus, endosomes and cell junctions (synapse).	Cytotrophoblasts: 5.1 nTPM Syncytiotrophoblast: 22.8 nTPM Extravillous trophoblasts: 14.4 nTPM	Trophoblastic cells: Not detected. Decidual cells: Not assessed.	Isoform 1: Suppresses SRC activation by recognizing and binding to active SRC and facilitating PTPN13-mediated dephosphorylation of SRC 'Tyr-419' leading to its inactivation. Inactivated SRC dissociates from this protein allowing the initiation of a new SRC inactivation cycle. Involved in reorganization of the actin cytoskeleton. In nonmuscle cells, binds to ACTN1 (alpha-actinin-1), increases the…	X	Amnion marker. Low RNA expression in EVTs. No protein expression in villous trophoblasts that might apply for trophoblasts in general.
			https://www.uniprot.org/uniprotkb/P50479/entry	https://www.proteinatlas.org/ENSG00000131435-PDLIM4/single+cell+type/placenta	https://www.proteinatlas.org/ENSG00000131435-PDLIM4/tissue/placenta
PLS3	Plastin-3	Amnion 9,7741	Cytoplasm/cytosol and maybe plasma membrane.	Cytotrophoblasts: 4.0 nTPM Syncytiotrophoblast: 4.5 nTPM Extravillous trophoblasts: 105.3 nTPM	Trophoblastic cells: Not detected. Decidual cells: High.	Actin-bundling protein found in intestinal microvilli, hair cell stereocilia, and fibroblast filopodia. May play a role in the regulation of bone development.		Amnion marker. High RNA expression in EVTs. Other amnion markers more relevant to investigate.
			https://www.uniprot.org/uniprotkb/P13797/entry	https://www.proteinatlas.org/ENSG00000102024-PLS3/single+cell+type/placenta	https://www.proteinatlas.org/ENSG00000102024-PLS3/tissue/placenta
DPYSL3/CRMP4	Dihydropyrimidinase-related protein 3	Amnion 9,53715	Cytoplasm/cytosol.	Cytotrophoblasts: 10.2 nTPM Syncytiotrophoblast: 5.6 nTPM Extravillous trophoblasts: 18.9 nTPM	Trophoblastic cells: Not detected. Decidual cells: Not assessed.	Necessary for signaling by class 3 semaphorins and subsequent remodeling of the cytoskeleton. Plays a role in axon guidance, neuronal growth cone collapse and cell migration.	X	Amnion marker. Medium RNA expression in EVTs. No protein expression in villous trophoblasts, that might apply for trophoblasts in general.
			https://www.uniprot.org/uniprotkb/Q14195/entry	https://www.proteinatlas.org/ENSG00000113657-DPYSL3/single+cell+type/placenta	https://www.proteinatlas.org/ENSG00000113657-DPYSL3/tissue/placenta
TPPP3	Tubulin polymerization-promoting protein family member 3	Amnion 9,53616	Cytoplasm and cytoskeleton.	Cytotrophoblasts: 8.3 nTPM Syncytiotrophoblast: 80.0 nTPM Extravillous trophoblasts: 4.3 nTPM	Trophoblastic cells: Low. Decidual cells: Not detected.	Regulator of microtubule dynamic that has microtubule bundling activity. Required for embryo implantation; possibly by regulating beta-catenin. Also required for decidualization via regulation of beta-catenin.		Amnion marker. Low RNA expression in EVTs. Low protein expression in villous trophoblasts that might apply for trophoblasts in general. Other amnion markers more relevant to investigate.
			https://www.uniprot.org/uniprotkb/Q9BW30/entry	https://www.proteinatlas.org/ENSG00000159713-TPPP3/single+cell+type/placenta	https://www.proteinatlas.org/ENSG00000159713-TPPP3/tissue/placenta
UCHL1	Ubiquitin carboxyl-terminal hydrolase isozyme L1	Chorion 9,25047	Cytoplasm/cytosol, endoplasmic reticulum membrane and nucleoplasm.	Cytotrophoblasts: 3.6 nTPM Syncytiotrophoblast: 1.5 nTPM Extravillous trophoblasts: 0.8 nTPM	Trophoblastic cells: Not detected. Decidual cells: Not detected.	Ubiquitin-protein hydrolase involved both in the processing of ubiquitin precursors and of ubiquitinated proteins (Probable). This enzyme is a thiol protease that recognizes and hydrolyzes a peptide bond at the C-terminal glycine of ubiquitin. Also binds to free monoubiquitin and may prevent its degradation in lysosomes. The homodimer may have ATP-independent ubiquitin ligase activity.	X	Chorion marker. Low RNA expression in EVTs. No protein expression in villous trophoblasts that might apply for trophoblasts in general.
			https://www.uniprot.org/uniprotkb/P09936/entry	https://www.proteinatlas.org/ENSG00000154277-UCHL1/single+cell+type/placenta	https://www.proteinatlas.org/ENSG00000154277-UCHL1/tissue/placenta
TGM2	Protein-glutamine gamma-glutamyltransferase 2	Chorion 9,2418	Cytoplasm/cytosol, cell membrane, nucleus, mitochondrion, and secreted into the extracellular region.	Cytotrophoblasts: 311.1 nTPM Syncytiotrophoblast: 374.2 nTPM Extravillous trophoblasts: 38.6 nTPM	Trophoblastic cells: High. Decidual cells: High.	Calcium-dependent acyltransferase that catalyzes the formation of covalent bonds between peptide-bound glutamine and various primary amines, such as gamma-amino group of peptide-bound lysine, or mono- and polyamines, thereby producing cross-linked or aminated proteins, respectively. Involved in many biological processes, such as bone development, angiogenesis, wound healing, cellular differentiat…		Chorion marker. Medium RNA expression in EVTs. High protein expression in villous trophoblasts, that might apply for trophoblasts in general. Other chorion markers more relevant to investigate.
			https://www.uniprot.org/uniprotkb/P21980/entry	https://www.proteinatlas.org/ENSG00000198959-TGM2/single+cell+type/placenta	https://www.proteinatlas.org/ENSG00000198959-TGM2/tissue/placenta
BCAR1	Breast cancer anti-estrogen resistance protein 1	Chorion 9,0538	Cytoplasm/cytosol and cell junctions.	Cytotrophoblasts: 46.8 nTPM Syncytiotrophoblast: 36.1 nTPM Extravillous trophoblasts: 25.7 nTPM	Trophoblastic cells: Low-high. Decidual cells: Not detected-medium.	Docking protein which plays a central coordinating role for tyrosine kinase-based signaling related to cell adhesion. Implicated in induction of cell migration and cell branching. Involved in the BCAR3-mediated inhibition of TGFB signaling.		Chorion marker. Medium RNA expression in EVTs. Up to high protein expression in villous trophoblasts, that might apply for trophoblasts in general. Other chorion markers more relevant to investigate.
			https://www.uniprot.org/uniprotkb/P56945/entry	https://www.proteinatlas.org/ENSG00000050820-BCAR1/single+cell+type/placenta	https://www.proteinatlas.org/ENSG00000050820-BCAR1/tissue/placenta
FERMT2	Fermitin family homolog 2	Chorion 8,94575	Cell membrane; peripheral membrane protein, cytoplasm/cytosol and nucleus.	Cytotrophoblasts: 74.8 nTPM Syncytiotrophoblast: 102.6 nTPM Extravillous trophoblasts: 178.1 nTPM	Trophoblastic cells: Medium. Decidual cells: Not assessed.	Scaffolding protein that enhances integrin activation mediated by TLN1 and/or TLN2, but activates integrins only weakly by itself. Binds to membranes enriched in phosphoinositides. Enhances integrin-mediated cell adhesion onto the extracellular matrix and cell spreading; this requires both its ability to interact with integrins and with phospholipid membranes. Required for the assembly of focal a…	X	Chorion marker. High RNA expression in EVTs. Medium protein expression in villous trophoblasts, that might apply for trophoblasts in general. Both cell surface and cytoplasmic marker.
			https://www.uniprot.org/uniprotkb/Q96AC1/entry	https://www.proteinatlas.org/ENSG00000073712-FERMT2/single+cell+type/placenta	https://www.proteinatlas.org/ENSG00000073712-FERMT2/tissue/placenta
