# Supplementary material for: mRNA and Protein Expression in Human Fetal Membrane Cells: Potential Biomarkers for Preterm Prelabor Rupture of the Fetal Membranes?
Source: Int J Mol Sci. 2023 Oct 31;24(21):15826. doi: 10.3390/ijms242115826 (PMC10650701; doi:10.3390/ijms242115826)
Supplement: Supplementary file 1 [file ijms-24-15826-s001.zip › Supplementary tables/Supplementary Table S2.xlsx]

## Sheet: Code
	Immunohistochemistry	Variable	0	1	2	3	4
	Percentage of positive cells	A	No positive cells	< 10% positive cells	10-50% positive cells	51-80% positive cells	> 80% positive cells
	Intensity of staining	B	No color reaction	Mild reaction	Moderate reaction	Intense reaction
	The immunoreactive score (IRS)	Colorcode	IRS (A x B)
	Negative		0-1
	Mildly positive		2-3
	Moderately positive		4-8
	Strongly positive		9-12

## Sheet: Cell surface markers
Marker	Localisation and characteristics	Fetal membrane 1				Fetal membrane 2				Fetal membrane 3				Fetal membrane 4				Fetal membrane 5				Fetal membrane				Placenta 1				Placenta 2				Placenta 3				Placenta 4				Placenta 5				Placenta
		Cell type	A	B	IRS	Cell type	A	B	IRS	Cell type	A	B	IRS	Cell type	A	B	IRS	Cell type	A	B	IRS	Cell type	Avg. A	Avg. B	Avg. IRS	Cell type	A	B	IRS	Cell type	A	B	IRS	Cell type	A	B	IRS	Cell type	A	B	IRS	Cell type	A	B	IRS	Cell type	Avg. A	Avg. B	Avg. IRS
Thy1/CD90	GPI-anchor in the cell membrane. Chorion marker (−14,0688).	Amnion epithelium	1	1	1	Amnion epithelium				Amnion epithelium	4	1	4	Amnion epithelium	2	1	2	Amnion epithelium				Amnion epithelium	2.33333	1	2.33333	Villous trophoblast	0	0	0	Villous trophoblast	0	0	0	Villous trophoblast	0	0	0	Villous trophoblast	2	2	4	Villous trophoblast	1	1	1	Villous trophoblast	0.6	0.6	1
		Amnion mesenchyme	3	1	3	Amnion mesenchyme				Amnion mesenchyme	4	2	8	Amnion mesenchyme	4	2	8	Amnion mesenchyme				Amnion mesenchyme	3.66667	1.66667	6.33333	Stroma	Some positive stroma cells. Positive vessel endothelium.			Stroma	Some positive stroma cells. Positive vessel endothelium.			Stroma	Some positive stroma cells. Positive vessel endothelium.			Stroma	Some positive stroma cells. Positive vessel endothelium.			Stroma	Some positive stroma cells. Positive vessel endothelium.
		Chorion mesenchyme	4	2	8	Chorion mesenchyme	4	2	8	Chorion mesenchyme	4	2	8	Chorion mesenchyme	4	2	8	Chorion mesenchyme	4	2	8	Chorion mesenchyme	4	2	8
		Chorion trophoblast	4	1	4	Chorion trophoblast	3	1	3	Chorion trophoblast	3	1	3	Chorion trophoblast	3	1	3	Chorion trophoblast	2	1	2	Chorion trophoblast	3	1	3
		Decidua	4	3	12	Decidua	4	3	12	Decidua	4	2	8	Decidua	4	3	12	Decidua	4	3	12	Decidua	4	2.8	11.2
MUC16/Ca125	Single-pass type-I membrane protein. May be secreted into the extracellular region. Amnion marker (−13,4421)	Amnion epithelium	4	3	12	Amnion epithelium				Amnion epithelium	4	3	12	Amnion epithelium	4	3	12	Amnion epithelium				Amnion epithelium	4	3	12	Villous trophoblast	0	0	0	Villous trophoblast	0	0	0	Villous trophoblast	0	0	0	Villous trophoblast	0	0	0	Villous trophoblast	0	0	0	Villous trophoblast	0	0	0
		Amnion mesenchyme	0	0	0	Amnion mesenchyme				Amnion mesenchyme	0	0	0	Amnion mesenchyme	0	0	0	Amnion mesenchyme				Amnion mesenchyme	0	0	0	Stroma	Negative stroma cells. Negative vessel endothelium.			Stroma	Negative stroma cells. Negative vessel endothelium.			Stroma	Negative stroma cells. Negative vessel endothelium.			Stroma	Negative stroma cells. Negative vessel endothelium.			Stroma	Negative stroma cells. Negative vessel endothelium.
		Chorion mesenchyme	0	0	0	Chorion mesenchyme	0	0	0	Chorion mesenchyme	0	0	0	Chorion mesenchyme	0	0	0	Chorion mesenchyme	0	0	0	Chorion mesenchyme	0	0	0
		Chorion trophoblast	1	1	1	Chorion trophoblast	1	2	2	Chorion trophoblast	0	0	0	Chorion trophoblast	1	2	2	Chorion trophoblast	1	2	2	Chorion trophoblast	0.8	1.4	1.4
		Decidua	0	0	0	Decidua	0	0	0	Decidua	1	1	1	Decidua	2	2	4	Decidua	0	0	0	Decidua	0.6	0.6	1
UPK1B	Multi-pass membrane protein. Amnion marker (−11,2787)	Amnion epithelium	4	3	12	Amnion epithelium				Amnion epithelium	4	3	12	Amnion epithelium	4	3	12	Amnion epithelium				Amnion epithelium	4	3	12	Villous trophoblast	0	0	0	Villous trophoblast	0	0	0	Villous trophoblast	0	0	0	Villous trophoblast	0	0	0	Villous trophoblast	0	0	0	Villous trophoblast	0	0	0
		Amnion mesenchyme	0	0	0	Amnion mesenchyme				Amnion mesenchyme	0	0	0	Amnion mesenchyme	0	0	0	Amnion mesenchyme				Amnion mesenchyme	0	0	0	Stroma	Negative stroma cells. Negative vessel endothelium.			Stroma	Negative stroma cells. Negative vessel endothelium.			Stroma	Negative stroma cells. Negative vessel endothelium.			Stroma	Negative stroma cells. Negative vessel endothelium.			Stroma	Negative stroma cells. Negative vessel endothelium.
		Chorion mesenchyme	0	0	0	Chorion mesenchyme	0	0	0	Chorion mesenchyme	0	0	0	Chorion mesenchyme	0	0	0	Chorion mesenchyme	0	0	0	Chorion mesenchyme	0	0	0
		Chorion trophoblast	2	3	6	Chorion trophoblast	3	3	9	Chorion trophoblast	3	3	9	Chorion trophoblast	3	3	9	Chorion trophoblast	4	3	12	Chorion trophoblast	3	3	9
		Decidua	0	0	0	Decidua	0	0	0	Decidua	0	0	0	Decidua	0	0	0	Decidua	0	0	0	Decidua	0	0	0
EMP1	Multi-pass membrane protein. Nucleoplasm. Amnion marker (−11,0187)	Amnion epithelium	4	2	8	Amnion epithelium				Amnion epithelium	4	2	8	Amnion epithelium	4	3	12	Amnion epithelium				Amnion epithelium	4	2.33333	9.33333	Villous trophoblast	2	1	2	Villous trophoblast	2	1	2	Villous trophoblast	3	2	6	Villous trophoblast	3	2	6	Villous trophoblast	3	2	6	Villous trophoblast	2.6	1.6	4.4
		Amnion mesenchyme	4	3	12	Amnion mesenchyme				Amnion mesenchyme	4	3	12	Amnion mesenchyme	3	2	6	Amnion mesenchyme				Amnion mesenchyme	3.66667	2.66667	10	Stroma	Week positive vessel endothelium. Strongly positive immune cells in stroma (probl. macrophages).			Stroma	Week positive vessel endothelium. Strongly positive immune cells in stroma (probl. macrophages).			Stroma	Week positive vessel endothelium. Strongly positive immune cells in stroma (probl. macrophages).			Stroma	Week positive vessel endothelium. Strongly positive immune cells in stroma (probl. macrophages).			Stroma	Week positive vessel endothelium. Strongly positive immune cells in stroma (probl. macrophages).
		Chorion mesenchyme	4	3	12	Chorion mesenchyme	3	2	6	Chorion mesenchyme	4	3	12	Chorion mesenchyme	4	3	12	Chorion mesenchyme	3	3	9	Chorion mesenchyme	3.6	2.8	10.2
		Chorion trophoblast	0	0	0	Chorion trophoblast	3	2	6	Chorion trophoblast	0	0	0	Chorion trophoblast	0	0	0	Chorion trophoblast	3	2	6	Chorion trophoblast	1.2	0.8	2.4
		Decidua	1	2	2	Decidua	1	2	2	Decidua	4	1	4	Decidua	1	2	2	Decidua	2	2	4	Decidua	1.8	1.8	2.8
PVRL4/Nectin 4	Single-pass type-I membrane protein. Amnion marker (−10,5813)	Amnion epithelium	4	3	12	Amnion epithelium				Amnion epithelium	4	3	12	Amnion epithelium	4	3	12	Amnion epithelium				Amnion epithelium	4	3	12	Villous trophoblast	4	3	12	Villous trophoblast	4	3	12	Villous trophoblast	4	3	12	Villous trophoblast	4	3	12	Villous trophoblast	4	3	12	Villous trophoblast	4	3	12
		Amnion mesenchyme	0	0	0	Amnion mesenchyme				Amnion mesenchyme	2	1	2	Amnion mesenchyme	1	1	1	Amnion mesenchyme				Amnion mesenchyme	1	0.666667	1	Stroma	A few positive stroma cells. Week positive vessel endothelium. Strong positive plasma (most maternal side).			Stroma	A few positive stroma cells. Week positive vessel endothelium. Strong positive plasma (most maternal side).			Stroma	A few positive stroma cells. Week positive vessel endothelium. Strong positive plasma (most maternal side).			Stroma	A few positive stroma cells. Week positive vessel endothelium. Strong positive plasma (most maternal side).			Stroma	A few positive stroma cells. Week positive vessel endothelium. Strong positive plasma (most maternal side).
		Chorion mesenchyme	0	0	0	Chorion mesenchyme	2	1	2	Chorion mesenchyme	2	1	2	Chorion mesenchyme	1	1	1	Chorion mesenchyme	2	1	2	Chorion mesenchyme	1.4	0.8	1.4
		Chorion trophoblast	3	3	9	Chorion trophoblast	3	3	9	Chorion trophoblast	4	3	12	Chorion trophoblast	3	3	9	Chorion trophoblast	3	3	9	Chorion trophoblast	3.2	3	9.6
		Decidua	1	3	3	Decidua	2	3	6	Decidua	0	0	0	Decidua	1	3	3	Decidua	1	3	3	Decidua	1	2.4	3
FLT1/VEGFR1	Isoform 1: Single-pass type-I membrane protein. Chorion marker (−10,1574)	Amnion epithelium	4	2	8	Amnion epithelium				Amnion epithelium	4	2	8	Amnion epithelium	4	2	8	Amnion epithelium				Amnion epithelium	4	2	8	Villous trophoblast	4	3	12	Villous trophoblast	4	3	12	Villous trophoblast	4	3	12	Villous trophoblast	4	3	12	Villous trophoblast	4	3	12	Villous trophoblast	4	3	12
		Amnion mesenchyme	4	3	12	Amnion mesenchyme				Amnion mesenchyme	4	3	12	Amnion mesenchyme	4	3	12	Amnion mesenchyme				Amnion mesenchyme	4	3	12	Stroma	Positive stroma cells. Positive vessel endothelium.			Stroma	Positive stroma cells. Positive vessel endothelium.			Stroma	Positive stroma cells. Positive vessel endothelium.			Stroma	Positive stroma cells. Positive vessel endothelium.			Stroma	Positive stroma cells. Positive vessel endothelium.
		Chorion mesenchyme	4	3	12	Chorion mesenchyme	4	3	12	Chorion mesenchyme	4	3	12	Chorion mesenchyme	4	3	12	Chorion mesenchyme	4	2	8	Chorion mesenchyme	4	2.8	11.2
		Chorion trophoblast	4	3	12	Chorion trophoblast	4	3	12	Chorion trophoblast	4	3	12	Chorion trophoblast	4	3	12	Chorion trophoblast	3	3	9	Chorion trophoblast	3.8	3	11.4
		Decidua	4	3	12	Decidua	4	3	12	Decidua	4	3	12	Decidua	4	3	12	Decidua	4	2	8	Decidua	4	2.8	11.2
GPX8	Single-pass membrane protein. Cytosol. Chorion marker (−9,90866) Amnion marker (−9,58492)	Amnion epithelium	4	2	8	Amnion epithelium				Amnion epithelium	4	3	12	Amnion epithelium	4	3	12	Amnion epithelium				Amnion epithelium	4	2.66667	10.6667	Villous trophoblast	1	1	1	Villous trophoblast	0	0	0	Villous trophoblast	2	1	2	Villous trophoblast	0	0	0	Villous trophoblast	0	0	0	Villous trophoblast	0.6	0.4	0.6
		Amnion mesenchyme	3	2	6	Amnion mesenchyme				Amnion mesenchyme	3	3	9	Amnion mesenchyme	3	2	6	Amnion mesenchyme				Amnion mesenchyme	3	2.33333	7	Stroma	Week positive vessel endothelium. Positive immune cells in stroma (probl. macrophages).			Stroma	Week positive vessel endothelium. Positive immune cells in stroma (probl. macrophages).			Stroma	Week positive vessel endothelium. Positive immune cells in stroma (probl. macrophages).			Stroma	Week positive vessel endothelium. Positive immune cells in stroma (probl. macrophages).			Stroma	Week positive vessel endothelium. Positive immune cells in stroma (probl. macrophages).
		Chorion mesenchyme	3	2	6	Chorion mesenchyme	3	3	9	Chorion mesenchyme	3	3	9	Chorion mesenchyme	3	2	6	Chorion mesenchyme	4	3	12	Chorion mesenchyme	3.2	2.6	8.4
		Chorion trophoblast	3	3	9	Chorion trophoblast	4	2	8	Chorion trophoblast	4	3	12	Chorion trophoblast	4	3	12	Chorion trophoblast	4	3	12	Chorion trophoblast	3.8	2.8	10.6
		Decidua	4	2	8	Decidua	4	3	12	Decidua	4	2	8	Decidua	4	2	8	Decidua	4	3	12	Decidua	4	2.4	9.6
PRTG	Single-pass membrane protein. Cytosol. Amnion marker (−9,80969) Chorion marker (−8,95802)	Amnion epithelium	4	1	4	Amnion epithelium				Amnion epithelium	4	1	4	Amnion epithelium	4	2	8	Amnion epithelium				Amnion epithelium	4	1.33333	5.33333	Villous trophoblast	4	2	8	Villous trophoblast	4	3	12	Villous trophoblast	4	3	12	Villous trophoblast	4	3	12	Villous trophoblast	4	3	12	Villous trophoblast	4	2.8	11.2
		Amnion mesenchyme	1	1	1	Amnion mesenchyme				Amnion mesenchyme	2	2	4	Amnion mesenchyme	1	2	2	Amnion mesenchyme				Amnion mesenchyme	1.33333	1.66667	2.33333	Stroma	Positive stroma cells. Weekly positive vessel endothelium.			Stroma	Positive stroma cells. Weekly positive vessel endothelium.			Stroma	Positive stroma cells. Weekly positive vessel endothelium.			Stroma	Positive stroma cells. Positive vessel endothelium.			Stroma	Positive stroma cells. Weekly positive vessel endothelium.
		Chorion mesenchyme	1	1	1	Chorion mesenchyme	2	2	4	Chorion mesenchyme	3	2	6	Chorion mesenchyme	3	2	6	Chorion mesenchyme	2	3	6	Chorion mesenchyme	2.2	2	4.6
		Chorion trophoblast	3	3	9	Chorion trophoblast	3	3	9	Chorion trophoblast	4	3	12	Chorion trophoblast	4	3	12	Chorion trophoblast	4	3	12	Chorion trophoblast	3.6	3	10.8
		Decidua	4	2	8	Decidua	4	3	12	Decidua	4	3	12	Decidua	4	2	8	Decidua	4	3	12	Decidua	4	2.6	10.4
NPR3/NPR-C	Single-pass type-I membrane protein. Cytosol. Chorion marker (−9,80858)	Amnion epithelium	3	1	3	Amnion epithelium				Amnion epithelium	1	1	1	Amnion epithelium	1	1	1	Amnion epithelium				Amnion epithelium	1.66667	1	1.66667	Villous trophoblast	2	1	2	Villous trophoblast	2	1	2	Villous trophoblast	1	1	1	Villous trophoblast	2	2	4	Villous trophoblast	2	2	4	Villous trophoblast	1.8	1.4	2.6
		Amnion mesenchyme	1	1	1	Amnion mesenchyme				Amnion mesenchyme	2	2	4	Amnion mesenchyme	2	2	4	Amnion mesenchyme				Amnion mesenchyme	1.66667	1.66667	3	Stroma	Negative stroma cells. Slightly positive vessel endothelium or plasma aligning the vessels.			Stroma	Negative stroma cells. Slightly positive vessel endothelium or plasma aligning the vessels.			Stroma	Negative stroma cells. Slightly positive vessel endothelium or plasma aligning the vessels.			Stroma	Negative stroma cells. Slightly positive vessel endothelium or plasma aligning the vessels.			Stroma	Negative stroma cells. Slightly positive vessel endothelium or plasma aligning the vessels.
		Chorion mesenchyme	1	1	1	Chorion mesenchyme	2	2	4	Chorion mesenchyme	2	2	4	Chorion mesenchyme	2	2	4	Chorion mesenchyme	2	1	2	Chorion mesenchyme	1.8	1.6	3
		Chorion trophoblast	3	1	3	Chorion trophoblast	2	1	2	Chorion trophoblast	3	1	3	Chorion trophoblast	1	1	1	Chorion trophoblast	2	1	2	Chorion trophoblast	2.2	1	2.2
		Decidua	3	3	9	Decidua	2	2	4	Decidua	3	3	9	Decidua	3	3	9	Decidua	2	2	4	Decidua	2.6	2.6	7
RXFP1	Multi-pass membrane protein. Chorion marker (−9,52972)	Amnion epithelium	4	3	12	Amnion epithelium				Amnion epithelium	4	3	12	Amnion epithelium	4	3	12	Amnion epithelium				Amnion epithelium	4	3	12	Villous trophoblast	4	3	12	Villous trophoblast	4	3	12	Villous trophoblast	4	3	12	Villous trophoblast	4	2	8	Villous trophoblast	4	2	8	Villous trophoblast	4	2.6	10.4
		Amnion mesenchyme	3	2	6	Amnion mesenchyme				Amnion mesenchyme	3	2	6	Amnion mesenchyme	3	2	6	Amnion mesenchyme				Amnion mesenchyme	3	2	6	Stroma	Slightly positive stroma cells. Positive vessel endothelium and plasma.			Stroma	Slightly positive stroma cells. Positive vessel endothelium and plasma.			Stroma	Slightly positive stroma cells. Positive vessel endothelium and plasma.			Stroma	Slightly positive stroma cells. Positive vessel endothelium and plasma.			Stroma	Slightly positive stroma cells. Positive vessel endothelium and plasma.
		Chorion mesenchyme	3	2	6	Chorion mesenchyme	3	2	6	Chorion mesenchyme	3	2	6	Chorion mesenchyme	3	2	6	Chorion mesenchyme	3	1	3	Chorion mesenchyme	3	1.8	5.4
		Chorion trophoblast	4	1	4	Chorion trophoblast	4	1	4	Chorion trophoblast	4	1	4	Chorion trophoblast	4	1	4	Chorion trophoblast	4	1	4	Chorion trophoblast	4	1	4
		Decidua	4	2	8	Decidua	4	2	8	Decidua	4	2	8	Decidua	4	2	8	Decidua	4	1	4	Decidua	4	1.8	7.2
CNR1	Multi-pass membrane protein. Chorion marker (−9,39036).	Amnion epithelium	4	2	8	Amnion epithelium				Amnion epithelium	4	2	8	Amnion epithelium	4	2	8	Amnion epithelium				Amnion epithelium	4	2	8	Villous trophoblast	4	3	12	Villous trophoblast	4	3	12	Villous trophoblast	4	3	12	Villous trophoblast	4	3	12	Villous trophoblast	4	3	12	Villous trophoblast	4	3	12
		Amnion mesenchyme	2	2	4	Amnion mesenchyme				Amnion mesenchyme	3	2	6	Amnion mesenchyme	1	2	2	Amnion mesenchyme				Amnion mesenchyme	2	2	4	Stroma	Negative stroma cells. Negative vessel endothelium.			Stroma	Negative stroma cells. Negative vessel endothelium.			Stroma	Negative stroma cells. Negative vessel endothelium.			Stroma	Negative stroma cells. Negative vessel endothelium.			Stroma	Negative stroma cells. Negative vessel endothelium.
		Chorion mesenchyme	2	2	4	Chorion mesenchyme	3	3	9	Chorion mesenchyme	2	3	6	Chorion mesenchyme	2	2	4	Chorion mesenchyme	3	2	6	Chorion mesenchyme	2.4	2.4	5.8
		Chorion trophoblast	3	3	9	Chorion trophoblast	3	3	9	Chorion trophoblast	3	3	9	Chorion trophoblast	3	3	9	Chorion trophoblast	3	3	9	Chorion trophoblast	3	3	9
		Decidua	3	1	3	Decidua	0	0	0	Decidua	3	1	3	Decidua	2	1	2	Decidua	2	1	2	Decidua	2	0.8	2
PRLR	Single-pass type-I membrane protein. Isoform 7 is secreted into the extracellular region. Chorion marker (−9,18432).	Amnion epithelium	4	3	12	Amnion epithelium				Amnion epithelium	4	2	8	Amnion epithelium	1	1	1	Amnion epithelium				Amnion epithelium	3	2	7	Villous trophoblast	2	1	2	Villous trophoblast	3	2	6	Villous trophoblast	3	1	3	Villous trophoblast	3	1	3	Villous trophoblast	3	1	3	Villous trophoblast	2.8	1.2	3.4
		Amnion mesenchyme	4	3	12	Amnion mesenchyme				Amnion mesenchyme	4	3	12	Amnion mesenchyme	3	3	9	Amnion mesenchyme				Amnion mesenchyme	3.66667	3	11	Stroma	Partly positive stroma cells. Slightly positive vessel endothelium and plasma.			Stroma	Partly positive stroma cells. Slightly positive vessel endothelium and plasma.			Stroma	Partly positive stroma cells. Slightly positive vessel endothelium and plasma.			Stroma	Partly positive stroma cells. Slightly positive vessel endothelium and plasma.			Stroma	Partly positive stroma cells. Slightly positive vessel endothelium and plasma.
		Chorion mesenchyme	4	3	12	Chorion mesenchyme	4	3	12	Chorion mesenchyme	4	3	12	Chorion mesenchyme	3	3	9	Chorion mesenchyme	4	3	12	Chorion mesenchyme	3.8	3	11.4
		Chorion trophoblast	4	1	4	Chorion trophoblast	3	1	3	Chorion trophoblast	4	1	4	Chorion trophoblast	1	1	1	Chorion trophoblast	3	1	3	Chorion trophoblast	3	1	3
		Decidua	4	2	8	Decidua	4	2	8	Decidua	4	2	8	Decidua	4	1	4	Decidua	4	2	8	Decidua	4	1.8	7.2
FERMT2/Kindlin2	Localized to the peripheral and cytoplasmatic side of the plasma membrane (sorrounding the lamellipodium). Furthermore, intracellular to the cytoskeleton and nucleus. Chorion marker (−8,94575).	Amnion epithelium	4	2	8	Amnion epithelium				Amnion epithelium	4	1	4	Amnion epithelium	4	3	12	Amnion epithelium				Amnion epithelium	4	2	8	Villous trophoblast	4	2	8	Villous trophoblast	4	3	12	Villous trophoblast	4	2	8	Villous trophoblast	4	3	12	Villous trophoblast	4	3	12	Villous trophoblast	4	2.6	10.4
		Amnion mesenchyme	3	2	6	Amnion mesenchyme				Amnion mesenchyme	3	2	6	Amnion mesenchyme	2	2	4	Amnion mesenchyme				Amnion mesenchyme	2.66667	2	5.33333	Stroma	Positive stroma cells. Positive vessel endothelium.			Stroma	Positive stroma cells. Positive vessel endothelium.			Stroma	Positive stroma cells. Positive vessel endothelium.			Stroma	Positive stroma cells. Positive vessel endothelium.			Stroma	Positive stroma cells. Positive vessel endothelium.
		Chorion mesenchyme	3	2	6	Chorion mesenchyme	3	2	6	Chorion mesenchyme	3	2	6	Chorion mesenchyme	2	2	4	Chorion mesenchyme	3	3	9	Chorion mesenchyme	2.8	2.2	6.2
		Chorion trophoblast	4	1	4	Chorion trophoblast	4	1	4	Chorion trophoblast	4	2	8	Chorion trophoblast	4	2	8	Chorion trophoblast	4	2	8	Chorion trophoblast	4	1.6	6.4
		Decidua	4	3	12	Decidua	4	3	12	Decidua	3	3	9	Decidua	4	3	12	Decidua	4	3	12	Decidua	3.8	3	11.4
AQPEP/AQ-P/LVRN	Single-pass type-II membrane protein. Intracellular. Chorion marker (−8,77963).	Amnion epithelium	0	0	0	Amnion epithelium				Amnion epithelium	0	0	0	Amnion epithelium	0	0	0	Amnion epithelium				Amnion epithelium	0	0	0	Villous trophoblast	4	2	8	Villous trophoblast	4	1	4	Villous trophoblast	4	2	8	Villous trophoblast	4	2	8	Villous trophoblast	4	2	8	Villous trophoblast	4	1.8	7.2
		Amnion mesenchyme	1	1	1	Amnion mesenchyme				Amnion mesenchyme	2	1	2	Amnion mesenchyme	2	2	4	Amnion mesenchyme				Amnion mesenchyme	1.66667	1.33333	2.33333	Stroma	Negative stroma cells. Negative vessel endothelium. Positive plasma.			Stroma	Negative stroma cells. Negative vessel endothelium. Positive plasma.			Stroma	Negative stroma cells. Negative vessel endothelium. Positive plasma.			Stroma	Negative stroma cells. Negative vessel endothelium. Positive plasma.			Stroma	Negative stroma cells. Negative vessel endothelium. Positive plasma.
		Chorion mesenchyme	0	0	0	Chorion mesenchyme	0	0	0	Chorion mesenchyme	2	1	2	Chorion mesenchyme	2	2	4	Chorion mesenchyme	0	0	0	Chorion mesenchyme	0.8	0.6	1.2
		Chorion trophoblast	3	2	6	Chorion trophoblast	0	0	0	Chorion trophoblast	3	2	6	Chorion trophoblast	2	2	4	Chorion trophoblast	2	2	4	Chorion trophoblast	2	1.6	4
		Decidua	0	0	0	Decidua	0	0	0	Decidua	0	0	0	Decidua	0	0	0	Decidua	0	0	0	Decidua	0	0	0
[truncated: 33 more columns]

## Sheet: Cytoplasmic markers
Marker	Localisation and characteristics	Fetal membrane 1				Fetal membrane 2				Fetal membrane 3				Fetal membrane 4				Fetal membrane 5				Fetal membrane				Placenta 1				Placenta 2				Placenta 3				Placenta 4				Placenta 5				Placenta
		Cell type	A	B	IRS	Cell type	A	B	IRS	Cell type	A	B	IRS	Cell type	A	B	IRS	Cell type	A	B	IRS	Cell type	Avg. A	Avg. B	Avg. IRS	Cell type	A	B	IRS	Cell type	A	B	IRS	Cell type	A	B	IRS	Cell type	A	B	IRS	Cell type	A	B	IRS	Cell type	Avg. A	Avg. B	Avg. IRS
CK5/KRT5	Cytoplasm, plasma membrane, cytoskeleton, cytosol, nucleus and the extracellular region. Amnion marker (−11,6926).	Amnion epithelium	4	3	12	Amnion epithelium				Amnion epithelium	4	3	12	Amnion epithelium	4	3	12	Amnion epithelium				Amnion epithelium	4	3	12	Villous trophoblast	0	0	0	Villous trophoblast	0	0	0	Villous trophoblast	0	0	0	Villous trophoblast	0	0	0	Villous trophoblast	0	0	0	Villous trophoblast	0	0	0
		Amnion mesenchyme	0	0	0	Amnion mesenchyme				Amnion mesenchyme	0	0	0	Amnion mesenchyme	0	0	0	Amnion mesenchyme				Amnion mesenchyme	0	0	0	Stroma	Negative stroma cells. Negative vessel endothelium.			Stroma	Negative stroma cells. Negative vessel endothelium.			Stroma	Negative stroma cells. Negative vessel endothelium.			Stroma	Negative stroma cells. Negative vessel endothelium.			Stroma	Negative stroma cells. Negative vessel endothelium.
		Chorion mesenchyme	0	0	0	Chorion mesenchyme	0	0	0	Chorion mesenchyme	0	0	0	Chorion mesenchyme	0	0	0	Chorion mesenchyme	0	0	0	Chorion mesenchyme	0	0	0
		Chorion trophoblast	1	3	3	Chorion trophoblast	1	2	2	Chorion trophoblast	1	3	3	Chorion trophoblast	0	0	0	Chorion trophoblast	3	3	9	Chorion trophoblast	1.2	2.2	3.4
		Decidua	0	0	0	Decidua	0	0	0	Decidua	0	0	0	Decidua	0	0	0	Decidua	0	0	0	Decidua	0	0	0
AHNAK2	Cytosol and plasma membrane (human prot.). Nucleus (uniprot.). Amnion marker (−11,06).	Amnion epithelium	4	3	12	Amnion epithelium				Amnion epithelium	4	3	12	Amnion epithelium	4	3	12	Amnion epithelium				Amnion epithelium	4	3	12	Villous trophoblast	0	0	0	Villous trophoblast	0	0	0	Villous trophoblast	0	0	0	Villous trophoblast	0	0	0	Villous trophoblast	0	0	0	Villous trophoblast	0	0	0
		Amnion mesenchyme	4	3	12	Amnion mesenchyme				Amnion mesenchyme	4	3	12	Amnion mesenchyme	4	3	12	Amnion mesenchyme				Amnion mesenchyme	4	3	12	Stroma	Some stroma cells (probl. fibroblasts) positive. Negative vessel endothelium.			Stroma	Some stroma cells (probl. fibroblasts) positive. Negative vessel endothelium.			Stroma	Some stroma cells (probl. fibroblasts) positive. Negative vessel endothelium.			Stroma	Some stroma cells (probl. fibroblasts) positive. Negative vessel endothelium.			Stroma	Some stroma cells (probl. fibroblasts) positive. Negative vessel endothelium.
		Chorion mesenchyme	4	3	12	Chorion mesenchyme	4	3	12	Chorion mesenchyme	4	3	12	Chorion mesenchyme	4	3	12	Chorion mesenchyme	4	3	12	Chorion mesenchyme	4	3	12
		Chorion trophoblast	2	2	4	Chorion trophoblast	2	2	4	Chorion trophoblast	2	2	4	Chorion trophoblast	2	2	4	Chorion trophoblast	2	3	6	Chorion trophoblast	2	2.2	4.4
		Decidua	4	3	12	Decidua	3	3	9	Decidua	4	3	12	Decidua	4	3	12	Decidua	4	3	12	Decidua	3.8	3	11.4
CK17/KRT17	Cytoplasm. Amnion marker (−10,0906).	Amnion epithelium	4	3	12	Amnion epithelium				Amnion epithelium	4	3	12	Amnion epithelium	4	3	12	Amnion epithelium				Amnion epithelium	4	3	12	Villous trophoblast	0	0	0	Villous trophoblast	0	0	0	Villous trophoblast	0	0	0	Villous trophoblast	0	0	0	Villous trophoblast	0	0	0	Villous trophoblast	0	0	0
		Amnion mesenchyme	0	0	0	Amnion mesenchyme				Amnion mesenchyme	0	0	0	Amnion mesenchyme	0	0	0	Amnion mesenchyme				Amnion mesenchyme	0	0	0	Stroma	Negative stroma cells. Negative vessel endothelium.			Stroma	Negative stroma cells. Negative vessel endothelium.			Stroma	Negative stroma cells. Negative vessel endothelium.			Stroma	Negative stroma cells. Negative vessel endothelium.			Stroma	Negative stroma cells. Negative vessel endothelium.
		Chorion mesenchyme	0	0	0	Chorion mesenchyme	0	0	0	Chorion mesenchyme	0	0	0	Chorion mesenchyme	0	0	0	Chorion mesenchyme	0	0	0	Chorion mesenchyme	0	0	0
		Chorion trophoblast	2	3	6	Chorion trophoblast	3	3	9	Chorion trophoblast	2	2	4	Chorion trophoblast	2	3	6	Chorion trophoblast	3	3	9	Chorion trophoblast	2.4	2.8	6.8
		Decidua	0	0	0	Decidua	0	0	0	Decidua	0	0	0	Decidua	0	0	0	Decidua	0	0	0	Decidua	0	0	0
PDLIM4/RIL	Cytoplasm, cytoskeleton, nucleus and endosomes. Amnion marker (−10,0882).	Amnion epithelium	3	1	3	Amnion epithelium				Amnion epithelium	0	0	0	Amnion epithelium	1	1	1	Amnion epithelium				Amnion epithelium	1.33333	0.666667	1.33333	Villous trophoblast	0	0	0	Villous trophoblast	0	0	0	Villous trophoblast	0	0	0	Villous trophoblast	0	0	0	Villous trophoblast	0	0	0	Villous trophoblast	0	0	0
		Amnion mesenchyme	1	2	2	Amnion mesenchyme				Amnion mesenchyme	3	3	9	Amnion mesenchyme	1	2	2	Amnion mesenchyme				Amnion mesenchyme	1.66667	2.33333	4.33333	Stroma	Negative stroma cells (some slightly positive in the larger villi). Positive vessel endothelium.			Stroma	Negative stroma cells (some slightly positive in the larger villi). Positive vessel endothelium.			Stroma	Negative stroma cells (some slightly positive in the larger villi). Positive vessel endothelium.			Stroma	Negative stroma cells (some slightly positive in the larger villi). Positive vessel endothelium.			Stroma	Negative stroma cells (some slightly positive in the larger villi). Positive vessel endothelium.
		Chorion mesenchyme	3	2	6	Chorion mesenchyme	4	2	8	Chorion mesenchyme	4	3	12	Chorion mesenchyme	3	2	6	Chorion mesenchyme	3	2	6	Chorion mesenchyme	3.4	2.2	7.6
		Chorion trophoblast	3	1	3	Chorion trophoblast	3	1	3	Chorion trophoblast	3	1	3	Chorion trophoblast	3	1	3	Chorion trophoblast	3	1	3	Chorion trophoblast	3	1	3
		Decidua	4	3	12	Decidua	4	3	12	Decidua	4	3	12	Decidua	4	3	12	Decidua	4	3	12	Decidua	4	3	12
DPYSL3/CRMP4	Cytoplasm. Amnion marker (−9,53715).	Amnion epithelium	4	2	8	Amnion epithelium				Amnion epithelium	4	2	8	Amnion epithelium	3	2	6	Amnion epithelium				Amnion epithelium	3.66667	2	7.33333	Villous trophoblast	0	0	0	Villous trophoblast	0	0	0	Villous trophoblast	0	0	0	Villous trophoblast	0	0	0	Villous trophoblast	0	0	0	Villous trophoblast	0	0	0
		Amnion mesenchyme	4	3	12	Amnion mesenchyme				Amnion mesenchyme	4	3	12	Amnion mesenchyme	4	3	12	Amnion mesenchyme				Amnion mesenchyme	4	3	12	Stroma	Positive stroma cells. Positive vessel endothelium.			Stroma	Positive stroma cells. Positive vessel endothelium.			Stroma	Positive stroma cells. Positive vessel endothelium.			Stroma	Positive stroma cells. Positive vessel endothelium.			Stroma	Positive stroma cells. Positive vessel endothelium.
		Chorion mesenchyme	4	3	12	Chorion mesenchyme	4	3	12	Chorion mesenchyme	4	3	12	Chorion mesenchyme	4	3	12	Chorion mesenchyme	4	3	12	Chorion mesenchyme	4	3	12
		Chorion trophoblast	1	1	1	Chorion trophoblast	1	1	1	Chorion trophoblast	1	1	1	Chorion trophoblast	0	0	0	Chorion trophoblast	1	1	1	Chorion trophoblast	0.8	0.8	0.8
		Decidua	4	3	12	Decidua	4	2	8	Decidua	4	3	12	Decidua	4	2	8	Decidua	4	2	8	Decidua	4	2.4	9.6
UCHL1/Ubiquitin	Cytoplasm, the endoplasmatic reticulum membrane and nucleoplasm. Chorion marker (−9,25047).	Amnion epithelium	4	3	12	Amnion epithelium				Amnion epithelium	4	3	12	Amnion epithelium	4	3	12	Amnion epithelium				Amnion epithelium	4	3	12	Villous trophoblast	4	3	12	Villous trophoblast	4	3	12	Villous trophoblast	4	3	12	Villous trophoblast	4	3	12	Villous trophoblast	4	3	12	Villous trophoblast	4	3	12
		Amnion mesenchyme	4	3	12	Amnion mesenchyme				Amnion mesenchyme	4	3	12	Amnion mesenchyme	4	3	12	Amnion mesenchyme				Amnion mesenchyme	4	3	12	Stroma	Positive stroma cells. Positive vessel endothelium.			Stroma	Positive stroma cells. Positive vessel endothelium.			Stroma	Positive stroma cells. Positive vessel endothelium.			Stroma	Positive stroma cells. Positive vessel endothelium.			Stroma	Positive stroma cells. Positive vessel endothelium.
		Chorion mesenchyme	4	3	12	Chorion mesenchyme	4	3	12	Chorion mesenchyme	4	3	12	Chorion mesenchyme	4	3	12	Chorion mesenchyme	4	3	12	Chorion mesenchyme	4	3	12
		Chorion trophoblast	4	3	12	Chorion trophoblast	4	3	12	Chorion trophoblast	4	3	12	Chorion trophoblast	4	3	12	Chorion trophoblast	4	3	12	Chorion trophoblast	4	3	12
		Decidua	4	3	12	Decidua	4	3	12	Decidua	4	3	12	Decidua	4	3	12	Decidua	4	3	12	Decidua	4	3	12
CK7/KRT7	Cytoplasm. Epithel cell marker.	Amnion epithelium	4	3	12	Amnion epithelium				Amnion epithelium	3	2	6	Amnion epithelium	4	3	12	Amnion epithelium				Amnion epithelium	3.66667	2.66667	10	Villous trophoblast	4	3	12	Villous trophoblast	4	3	12	Villous trophoblast	4	3	12	Villous trophoblast	4	3	12	Villous trophoblast	4	3	12	Villous trophoblast	4	3	12
		Amnion mesenchyme	0	0	0	Amnion mesenchyme				Amnion mesenchyme	0	0	0	Amnion mesenchyme	0	0	0	Amnion mesenchyme				Amnion mesenchyme	0	0	0	Stroma	Negative stroma cells. Negative vessel endothelium.			Stroma	Negative stroma cells. Negative vessel endothelium.			Stroma	Negative stroma cells. Negative vessel endothelium.			Stroma	Negative stroma cells. Negative vessel endothelium.			Stroma	Negative stroma cells. Negative vessel endothelium.
		Chorion mesenchyme	0	0	0	Chorion mesenchyme	0	0	0	Chorion mesenchyme	0	0	0	Chorion mesenchyme	0	0	0	Chorion mesenchyme	0	0	0	Chorion mesenchyme	0	0	0
		Chorion trophoblast	4	3	12	Chorion trophoblast	4	3	12	Chorion trophoblast	4	3	12	Chorion trophoblast	4	3	12	Chorion trophoblast	4	3	12	Chorion trophoblast	4	3	12
		Decidua	0	0	0	Decidua	0	0	0	Decidua	0	0	0	Decidua	0	0	0	Decidua	0	0	0	Decidua	0	0	0
Vimentin	Cytoplasm. Mesenchymal cell marker.	Amnion epithelium	4	3	12	Amnion epithelium				Amnion epithelium	4	3	12	Amnion epithelium	3	3	9	Amnion epithelium				Amnion epithelium	3.66667	3	11	Villous trophoblast	0	0	0	Villous trophoblast	0	0	0	Villous trophoblast	0	0	0	Villous trophoblast	0	0	0	Villous trophoblast	0	0	0	Villous trophoblast	0	0	0
		Amnion mesenchyme	4	3	12	Amnion mesenchyme				Amnion mesenchyme	4	3	12	Amnion mesenchyme	4	3	12	Amnion mesenchyme				Amnion mesenchyme	4	3	12	Stroma	Positive stroma cell. Positive vessel endothelium.			Stroma	Positive stroma cell. Positive vessel endothelium.			Stroma	Positive stroma cell. Positive vessel endothelium.			Stroma	Positive stroma cell. Positive vessel endothelium.			Stroma	Positive stroma cell. Positive vessel endothelium.
		Chorion mesenchyme	4	3	12	Chorion mesenchyme	4	3	12	Chorion mesenchyme	4	3	12	Chorion mesenchyme	4	3	12	Chorion mesenchyme	4	3	12	Chorion mesenchyme	4	3	12
		Chorion trophoblast	0	0	0	Chorion trophoblast	0	0	0	Chorion trophoblast	0	0	0	Chorion trophoblast	0	0	0	Chorion trophoblast	0	0	0	Chorion trophoblast	0	0	0
		Decidua	4	3	12	Decidua	4	3	12	Decidua	4	3	12	Decidua	4	3	12	Decidua	4	3	12	Decidua	4	3	12
[truncated: 33 more columns]
